# Supplementary material for: ﻿A new, widespread genus of Baetidae from South Asia (Insecta, Ephemeroptera)
Source: Zookeys. 2023 Jul 3;1168:231–66. doi: 10.3897/zookeys.1168.104844 (PMC10843360; doi:10.3897/zookeys.1168.104844)
Supplement: XML Treatment for Arcobaetis [file zookeys.1168.104844-treatment1.xml]

<!DOCTYPE tp:taxon-treatment
  PUBLIC "-//TaxonX//DTD Taxonomic Treatment Publishing DTD v0 20100105//EN" "tax-treatment-NSO.dtd">
<tp:taxon-treatment xmlns:tp="http://www.plazi.org/taxpub"><tp:treatment-meta><kwd-group><label>Taxon classification</label><kwd>
                <named-content content-type="kingdom">Animalia</named-content>
              </kwd><kwd>
                <named-content content-type="order">Ephemeroptera</named-content>
              </kwd><kwd>
                <named-content content-type="family">Baetidae</named-content>
              </kwd></kwd-group><mixed-citation publication-type="journal"><person-group><name><surname>Kaltenbach</surname><given-names>Thomas</given-names></name><name><surname>Kluge</surname><given-names>Nikita J.</given-names></name><name><surname>Gattolliat</surname><given-names>Jean-Luc</given-names></name></person-group><article-title>﻿A new, widespread genus of <tp:taxon-name><tp:taxon-name-part taxon-name-part-type="family">Baetidae</tp:taxon-name-part></tp:taxon-name> from South Asia (<tp:taxon-name><tp:taxon-name-part taxon-name-part-type="class">Insecta</tp:taxon-name-part></tp:taxon-name>, <tp:taxon-name><tp:taxon-name-part taxon-name-part-type="order">Ephemeroptera</tp:taxon-name-part></tp:taxon-name>)</article-title><source>Zookeys</source><day>03</day><month>07</month><year>2023</year><volume>1168</volume><fpage>231</fpage><lpage>266</lpage><pub-id pub-id-type="doi">10.3897/zookeys.1168.104844</pub-id></mixed-citation></tp:treatment-meta><tp:nomenclature><label>﻿</label><tp:taxon-name>
              <object-id xmlns:xlink="http://www.w3.org/1999/xlink" content-type="arpha" xlink:type="simple">BA0315B0-1ED0-5A1D-B3B0-2229F76A78EE</object-id>
              <tp:taxon-name-part taxon-name-part-type="genus" reg="Arcobaetis">Arcobaetis</tp:taxon-name-part>
              <object-id xmlns:xlink="http://www.w3.org/1999/xlink" content-type="zoobank" xlink:type="simple">https://zoobank.org/F4E4945E-62ED-4E71-80A0-B993DA84EB57</object-id>
            </tp:taxon-name><tp:taxon-status xmlns:xlink="http://www.w3.org/1999/xlink" xlink:type="simple">gen. nov.</tp:taxon-status><xref ref-type="fig" rid="F1">Figs 1</xref><xref ref-type="fig" rid="F2">, 2</xref><xref ref-type="fig" rid="F3">, 3</xref><xref ref-type="fig" rid="F4">, 4</xref><xref ref-type="fig" rid="F5">, 5</xref><xref ref-type="fig" rid="F6">, 6</xref><xref ref-type="fig" rid="F7">, 7</xref><xref ref-type="fig" rid="F8">, 8</xref><xref ref-type="fig" rid="F9">, 9</xref><xref ref-type="fig" rid="F10">, 10</xref><xref ref-type="fig" rid="F11">, 11</xref><xref ref-type="fig" rid="F12">, 12</xref><xref ref-type="fig" rid="F13">, 13</xref><xref ref-type="fig" rid="F14">, 14</xref><xref ref-type="fig" rid="F15">, 15</xref><xref ref-type="fig" rid="F16">, 16</xref><xref ref-type="fig" rid="F17">, 17</xref><xref ref-type="fig" rid="F18">, 18</xref><xref ref-type="fig" rid="F19">, 19</xref></tp:nomenclature><tp:treatment-sec sec-type="type species" id="SECID0EUAAE"><title>Type species.</title><p><italic><tp:taxon-name><tp:taxon-name-part taxon-name-part-type="genus" reg="Arcobaetis">Arcobaetis</tp:taxon-name-part><tp:taxon-name-part taxon-name-part-type="species" reg="sripadai">sripadai</tp:taxon-name-part></tp:taxon-name></italic> sp. nov., by present designation.</p><p>Species included in <italic><tp:taxon-name><tp:taxon-name-part taxon-name-part-type="genus" reg="Arcobaetis">Arcobaetis</tp:taxon-name-part></tp:taxon-name></italic> gen. nov.</p><p>1. <italic><tp:taxon-name><tp:taxon-name-part taxon-name-part-type="genus" reg="Arcobaetis">Arcobaetis</tp:taxon-name-part><tp:taxon-name-part taxon-name-part-type="species" reg="sumbawensis">sumbawensis</tp:taxon-name-part></tp:taxon-name></italic> sp. nov.</p><p>2. <italic><tp:taxon-name><tp:taxon-name-part taxon-name-part-type="genus" reg="Arcobaetis">Arcobaetis</tp:taxon-name-part><tp:taxon-name-part taxon-name-part-type="species" reg="sumatrensis">sumatrensis</tp:taxon-name-part></tp:taxon-name></italic> sp. nov.</p><p>3. <italic><tp:taxon-name><tp:taxon-name-part taxon-name-part-type="genus" reg="Arcobaetis">Arcobaetis</tp:taxon-name-part><tp:taxon-name-part taxon-name-part-type="species" reg="bornensis">bornensis</tp:taxon-name-part></tp:taxon-name></italic> sp. nov.</p><p>4. <italic><tp:taxon-name><tp:taxon-name-part taxon-name-part-type="genus" reg="Arcobaetis">Arcobaetis</tp:taxon-name-part><tp:taxon-name-part taxon-name-part-type="species" reg="sripadai">sripadai</tp:taxon-name-part></tp:taxon-name></italic> sp. nov.</p><p>5. <italic><tp:taxon-name><tp:taxon-name-part taxon-name-part-type="genus" reg="Arcobaetis">Arcobaetis</tp:taxon-name-part><tp:taxon-name-part taxon-name-part-type="species" reg="gracilentus">gracilentus</tp:taxon-name-part></tp:taxon-name></italic> (Chang &amp; Yang, in <xref ref-type="bibr" rid="B13">Kang et al. 1994</xref>), comb. nov.</p></tp:treatment-sec><tp:treatment-sec sec-type="diagnosis" id="SECID0ETDAE"><title>Diagnosis.</title><p><bold>Larva.</bold> The following combination of characters differentiate <italic><tp:taxon-name><tp:taxon-name-part taxon-name-part-type="genus" reg="Arcobaetis">Arcobaetis</tp:taxon-name-part></tp:taxon-name></italic> gen. nov. from all other genera of <tp:taxon-name><tp:taxon-name-part taxon-name-part-type="family">Baetidae</tp:taxon-name-part></tp:taxon-name>: A) frons with carina-like elevation, slightly overlapping antennal base (Fig. <xref ref-type="fig" rid="F4">4e</xref>); B) maxillary palp with two segments (Fig. <xref ref-type="fig" rid="F2">2g</xref>); C) both mandibles with outermost denticle in ventral position, set apart from other denticles; both mandibles with long, slightly feathered setae between prostheca and mola (Fig. <xref ref-type="fig" rid="F7">7b, d</xref>); D) paraglossae dorsally with an arc of long, spine-like, simple setae in distal area (Fig. <xref ref-type="fig" rid="F2">2h, j</xref>); E) labial palp segment II with poorly developed distomedial protuberance (Fig. <xref ref-type="fig" rid="F2">2h</xref>); F) legs very slender; femur length 4–6× maximum width; outer margin of femora with row of short, spine-like setae (Fig. <xref ref-type="fig" rid="F4">4a–c</xref>); G) claw with single row of denticles, distal denticles larger and directed distad, proximal denticles minute (Figs <xref ref-type="fig" rid="F3">3b</xref>, <xref ref-type="fig" rid="F5">5a, b</xref>); H) surface of abdominal terga with fine, longitudinally striated scales situated in angulate nests, whose angles bear opercula (Fig. <xref ref-type="fig" rid="F3">3c, d</xref>); H) folding of subimaginal gonostyli developing under cuticle of last instar male larva of the “<italic><tp:taxon-name><tp:taxon-name-part taxon-name-part-type="genus" reg="Nigrobaetis">Nigrobaetis</tp:taxon-name-part></tp:taxon-name></italic>-type”.</p><fig id="F2" position="float" orientation="portrait"><object-id xmlns:xlink="http://www.w3.org/1999/xlink" content-type="doi" xlink:type="simple">10.3897/zookeys.1168.104844.figure2</object-id><object-id xmlns:xlink="http://www.w3.org/1999/xlink" content-type="arpha" xlink:type="simple">9B624496-DB31-5654-8DA6-0B524367A38A</object-id><label>Figure 2.</label><caption><p><italic><tp:taxon-name><tp:taxon-name-part taxon-name-part-type="genus" reg="Arcobaetis">Arcobaetis</tp:taxon-name-part><tp:taxon-name-part taxon-name-part-type="species" reg="sumbawensis">sumbawensis</tp:taxon-name-part></tp:taxon-name></italic> sp. nov., larva <bold>a</bold> labrum (left: ventral view; right: dorsal view) <bold>b</bold> right mandible <bold>c</bold> right prostheca <bold>d</bold> left mandible <bold>e</bold> left prostheca <bold>f</bold> hypopharynx and superlinguae <bold>g</bold> maxilla <bold>h</bold> labium (left: ventral view; right: dorsal view) <bold>i</bold> apex of paraglossa (ventral view) <bold>j</bold> apex of paraglossa (dorsal view).</p></caption><graphic xmlns:xlink="http://www.w3.org/1999/xlink" xlink:href="zookeys-1168-231_article-104844__-g002.jpg" position="float" orientation="portrait" xlink:type="simple" id="oo_872204.jpg"><uri content-type="original_file" xlink:type="simple">https://binary.pensoft.net/fig/872204</uri></graphic></fig><fig id="F3" position="float" orientation="portrait"><object-id xmlns:xlink="http://www.w3.org/1999/xlink" content-type="doi" xlink:type="simple">10.3897/zookeys.1168.104844.figure3</object-id><object-id xmlns:xlink="http://www.w3.org/1999/xlink" content-type="arpha" xlink:type="simple">CE9F6DD4-BC59-5224-95B6-4FAC341EB19E</object-id><label>Figure 3.</label><caption><p><italic><tp:taxon-name><tp:taxon-name-part taxon-name-part-type="genus" reg="Arcobaetis">Arcobaetis</tp:taxon-name-part><tp:taxon-name-part taxon-name-part-type="species" reg="sumbawensis">sumbawensis</tp:taxon-name-part></tp:taxon-name></italic> sp. nov., larva <bold>a</bold> foreleg <bold>b</bold> fore claw <bold>c</bold> tergum IV <bold>d</bold> scale on tergum IV <bold>e</bold> tergalius I <bold>f</bold> paraproct.</p></caption><graphic xmlns:xlink="http://www.w3.org/1999/xlink" xlink:href="zookeys-1168-231_article-104844__-g003.jpg" position="float" orientation="portrait" xlink:type="simple" id="oo_872205.jpg"><uri content-type="original_file" xlink:type="simple">https://binary.pensoft.net/fig/872205</uri></graphic></fig><fig id="F4" position="float" orientation="portrait"><object-id xmlns:xlink="http://www.w3.org/1999/xlink" content-type="doi" xlink:type="simple">10.3897/zookeys.1168.104844.figure4</object-id><object-id xmlns:xlink="http://www.w3.org/1999/xlink" content-type="arpha" xlink:type="simple">224C8A5C-A3D5-5788-9395-F3F0B3D03E70</object-id><label>Figure 4.</label><caption><p><italic><tp:taxon-name><tp:taxon-name-part taxon-name-part-type="genus" reg="Arcobaetis">Arcobaetis</tp:taxon-name-part><tp:taxon-name-part taxon-name-part-type="species" reg="sumbawensis">sumbawensis</tp:taxon-name-part></tp:taxon-name></italic> sp. nov., larva <bold>a</bold> foreleg <bold>b</bold> middle leg <bold>c</bold> hind leg <bold>d</bold> subimaginal gonostylus developing under cuticle of last instar male larva <bold>e</bold> head. Scale bars: 0.05 mm (<bold>e</bold>); 0.1 mm (<bold>d</bold>).</p></caption><graphic xmlns:xlink="http://www.w3.org/1999/xlink" xlink:href="zookeys-1168-231_article-104844__-g004.jpg" position="float" orientation="portrait" xlink:type="simple" id="oo_872206.jpg"><uri content-type="original_file" xlink:type="simple">https://binary.pensoft.net/fig/872206</uri></graphic></fig><fig id="F5" position="float" orientation="portrait"><object-id xmlns:xlink="http://www.w3.org/1999/xlink" content-type="doi" xlink:type="simple">10.3897/zookeys.1168.104844.figure5</object-id><object-id xmlns:xlink="http://www.w3.org/1999/xlink" content-type="arpha" xlink:type="simple">194672EC-0669-5139-B07E-6EBD43350F61</object-id><label>Figure 5.</label><caption><p><italic><tp:taxon-name><tp:taxon-name-part taxon-name-part-type="genus" reg="Arcobaetis">Arcobaetis</tp:taxon-name-part><tp:taxon-name-part taxon-name-part-type="species" reg="sumbawensis">sumbawensis</tp:taxon-name-part></tp:taxon-name></italic> sp. nov., larva, SEM pictures <bold>a</bold> fore claw, lateroventral view <bold>b</bold> middle claw, anterior view <bold>c</bold> middle claw, posterior view. Arrows: subapical setae. Scale bars: 0.01 mm.</p></caption><graphic xmlns:xlink="http://www.w3.org/1999/xlink" xlink:href="zookeys-1168-231_article-104844__-g005.jpg" position="float" orientation="portrait" xlink:type="simple" id="oo_872207.jpg"><uri content-type="original_file" xlink:type="simple">https://binary.pensoft.net/fig/872207</uri></graphic></fig></tp:treatment-sec><tp:treatment-sec sec-type="description" id="SECID0EGKAE"><title>Description.</title><p><bold>Larva. <italic>Head</italic></bold> (Fig. <xref ref-type="fig" rid="F4">4e</xref>). Frons with carina-like elevation, slightly overlapping antennal base.</p><p><bold><italic>Labrum</italic></bold> (Fig. <xref ref-type="fig" rid="F2">2a</xref>). Sub-rectangular, wider than long. Distal margin with medial, shallow emargination and small process. Dorsally with pair of long, simple, sub-median setae, and on each side partial sub-marginal arc of long, stout, simple setae; sometimes with setae between sub-median seta and partial sub-marginal arc; surface scattered with medium to long, simple setae. Ventrally with long long-feathered setae on anterolateral margin and medium short-feathered setae on medial margin; several small, stout setae near anterolateral and sometimes also midlateral margin.</p><p><bold><italic>Right mandible</italic></bold> (Fig. <xref ref-type="fig" rid="F2">2b, c</xref>). Incisor and kinetodontium fused; incisor with denticles, outer denticle turned ventrally and much lower than other denticles; kinetodontium with denticles; inner margin of innermost denticle of kinetodontium with row of thin setae; prostheca stick-like, distolaterally denticulate; margin between prostheca and mola straight, with long, slightly feathered setae; apex of mola with tuft of setae.</p><p><bold><italic>Left mandible</italic></bold> (Fig. <xref ref-type="fig" rid="F2">2d, e</xref>). Incisor and kinetodontium fused; incisor with denticles, outer denticle turned ventrally and set apart from other denticles; kinetodontium with denticles; prostheca robust, distally denticulate; margin between prostheca and mola straight, with row of long, slightly feathered setae; apex of mola without tuft of setae.</p><p>Both mandibles with outer lateral margins almost straight.</p><p><bold><italic>Hypopharynx and superlinguae</italic></bold> (Fig. <xref ref-type="fig" rid="F2">2f</xref>). Apex of lingua with poorly developed tuft of setae. Distolateral margin of superlinguae with fine setae.</p><p><bold><italic>Maxilla</italic></bold> (Fig. <xref ref-type="fig" rid="F2">2g</xref>). Apically with three slender, pointed canines and three denti-setae; distal denti-seta tooth-like, bent in the same direction as canines; other denti-setae slender, bifid, and pectinate; maxillary palp with two segments, apex rounded.</p><p><bold><italic>Labium</italic></bold> (Fig. <xref ref-type="fig" rid="F2">2h</xref>). Glossae basally broad, narrowing towards apex, shorter than paraglossae; inner margin with row of spine-like setae, increasing in length distally; apex with several medium to long, robust setae; outer margin with row of spine-like setae; ventral surface with numerous medium to long fine, simple scattered setae. Paraglossae laterally straight, distally slightly bent inwards; apex with three rows of long, robust, distally pectinate setae; ventrally usually with several short, simple setae in distomedial area; dorsally with distal arc of long, spine-like setae. Labial palp with three segments, segment II with slightly developed distomedial protuberance.</p><p><bold><italic>Thorax</italic>. <italic>Legs</italic></bold> (Figs <xref ref-type="fig" rid="F3">3a, b</xref>, <xref ref-type="fig" rid="F4">4a–c</xref>). Long and very slender. <bold><italic>Femur.</italic></bold> Length approx. 4–6× maximum width; outer margin with row of curved, spine-like setae; apex rounded, with pair of curved, spine-like setae; ventrally with stout, pointed, pectinate setae along margin; femoral patch absent. <bold><italic>Tibia.</italic></bold> Outer margin of fore legs almost bare, with one curved, spine-like seta at apex; middle and hind legs additionally with row of few spine-like setae. <bold><italic>Tarsus.</italic></bold> Dorsal margin almost bare. <bold><italic>Claw.</italic></bold> Slender, with long point, and with one row of denticles. Distal denticles larger and directed distad, proximal denticles are minute.</p><p><bold>Abdomen. <italic>Terga</italic></bold> (Fig. <xref ref-type="fig" rid="F3">3c, d</xref>). Surface with irregular rows of scale bases and with fine, longitudinally striated scales situated in angulate nests, whose angles bear opercula (see also <xref ref-type="bibr" rid="B17">Kluge 2012</xref>: 365, fig. 6).</p><p><bold><italic>Tergalii.</italic></bold> Present on segments I–VII or II–VII.</p><p><bold><italic>Paraproct</italic></bold> (Fig. <xref ref-type="fig" rid="F3">3f</xref>). Posterior margin with stout spines. Cercotractor with numerous, small, marginal spines.</p><p><bold><italic>Larval protogonostyli</italic></bold> (Fig. <xref ref-type="fig" rid="F4">4d</xref>). Subimaginal gonostyli developing under cuticle of last instar male larvae folded in “<italic><tp:taxon-name><tp:taxon-name-part taxon-name-part-type="genus" reg="Nigrobaetis">Nigrobaetis</tp:taxon-name-part></tp:taxon-name></italic>-type”: all segments (1<sup>st</sup>, 2<sup>nd</sup>, and 3<sup>rd</sup>) directed caudally and compressed in longitudinal direction, base of 2<sup>nd</sup> segment deeply inserted into 1<sup>st</sup> segment, and 3<sup>rd</sup> segment inserted into 2<sup>nd</sup> segment (as in <xref ref-type="bibr" rid="B26">Novikova and Kluge 1994</xref>: fig. 2: 1, 5, 20).</p></tp:treatment-sec><tp:treatment-sec sec-type="Diagnoses" id="SECID0EXPAE"><title>Diagnoses.</title><p><bold>Imago.</bold> Following combination of characters differentiate <italic><tp:taxon-name><tp:taxon-name-part taxon-name-part-type="genus" reg="Arcobaetis">Arcobaetis</tp:taxon-name-part></tp:taxon-name></italic> gen. nov. from other genera of <tp:taxon-name><tp:taxon-name-part taxon-name-part-type="family">Baetidae</tp:taxon-name-part></tp:taxon-name> A) forewing with double intercalary veins (Fig. <xref ref-type="fig" rid="F17">17a</xref>); B) gonostylus segment III extraordinary small, much narrower than apex of 2<sup>nd</sup> segment (Fig. <xref ref-type="fig" rid="F18">18a</xref>); C) gonovectes sharply bent (Fig. <xref ref-type="fig" rid="F18">18a</xref>).</p></tp:treatment-sec><tp:treatment-sec sec-type="description" id="SECID0EZQAE"><title>Description.</title><p><bold>Male Imago.</bold> See description of male imago under <italic><tp:taxon-name><tp:taxon-name-part taxon-name-part-type="genus" reg="Arcobaetis">A.</tp:taxon-name-part><tp:taxon-name-part taxon-name-part-type="species" reg="sripadai">sripadai</tp:taxon-name-part></tp:taxon-name></italic> sp. nov. below.</p></tp:treatment-sec><tp:treatment-sec sec-type="etymology" id="SECID0EMRAE"><title>Etymology.</title><p><italic><tp:taxon-name><tp:taxon-name-part taxon-name-part-type="genus" reg="Arcobaetis">Arcobaetis</tp:taxon-name-part></tp:taxon-name></italic> is a combination of <italic>Arco</italic>-, in reference to the Latin word arcus for arc and the arc of long, simple setae dorsodistally on paraglossae, and <italic>baetis</italic>, to highlight the similarities with the genus <italic><tp:taxon-name><tp:taxon-name-part taxon-name-part-type="genus" reg="Baetis">Baetis</tp:taxon-name-part></tp:taxon-name></italic>. The gender is masculine.</p></tp:treatment-sec><tp:treatment-sec sec-type="distribution" id="SECID0EESAE"><title>Distribution</title><p><bold>(Fig. <xref ref-type="fig" rid="F19">19</xref>).</bold> Indonesia (Sumatra, Sumbawa), Brunei, Sri Lanka, Taiwan.</p></tp:treatment-sec><tp:treatment-sec><!--Section generated to contain objects referenced in tp:taxon-treatment.--><fig id="F1" position="float" orientation="portrait"><object-id xmlns:xlink="http://www.w3.org/1999/xlink" content-type="doi" xlink:type="simple">10.3897/zookeys.1168.104844.figure1</object-id><object-id xmlns:xlink="http://www.w3.org/1999/xlink" content-type="arpha" xlink:type="simple">1D06BE15-90FA-5184-BF01-80CA2B8057DE</object-id><label>Figure 1.</label><caption><p><italic><tp:taxon-name><tp:taxon-name-part taxon-name-part-type="genus" reg="Arcobaetis">Arcobaetis</tp:taxon-name-part><tp:taxon-name-part taxon-name-part-type="species" reg="sumbawensis">sumbawensis</tp:taxon-name-part></tp:taxon-name></italic> sp. nov., larva, habitus (holotype) <bold>a</bold> dorsal view <bold>b</bold> lateral view <bold>c</bold> ventral view. Scale bars: 1 mm</p></caption><graphic xmlns:xlink="http://www.w3.org/1999/xlink" xlink:href="zookeys-1168-231_article-104844__-g001.jpg" position="float" orientation="portrait" xlink:type="simple" id="oo_872203.jpg"><uri content-type="original_file" xlink:type="simple">https://binary.pensoft.net/fig/872203</uri></graphic></fig><fig id="F6" position="float" orientation="portrait"><object-id xmlns:xlink="http://www.w3.org/1999/xlink" content-type="doi" xlink:type="simple">10.3897/zookeys.1168.104844.figure6</object-id><object-id xmlns:xlink="http://www.w3.org/1999/xlink" content-type="arpha" xlink:type="simple">549DBDD0-FC92-5ECA-96BE-E1C8A978F15C</object-id><label>Figure 6.</label><caption><p><italic><tp:taxon-name><tp:taxon-name-part taxon-name-part-type="genus" reg="Arcobaetis">Arcobaetis</tp:taxon-name-part><tp:taxon-name-part taxon-name-part-type="species" reg="sumatrensis">sumatrensis</tp:taxon-name-part></tp:taxon-name></italic> sp. nov., larva, habitus (holotype) <bold>a</bold> dorsal view <bold>b</bold> lateral view <bold>c</bold> ventral view. Scale bar: 1 mm</p></caption><graphic xmlns:xlink="http://www.w3.org/1999/xlink" xlink:href="zookeys-1168-231_article-104844__-g006.jpg" position="float" orientation="portrait" xlink:type="simple" id="oo_872208.jpg"><uri content-type="original_file" xlink:type="simple">https://binary.pensoft.net/fig/872208</uri></graphic></fig><fig id="F7" position="float" orientation="portrait"><object-id xmlns:xlink="http://www.w3.org/1999/xlink" content-type="doi" xlink:type="simple">10.3897/zookeys.1168.104844.figure7</object-id><object-id xmlns:xlink="http://www.w3.org/1999/xlink" content-type="arpha" xlink:type="simple">958A6036-519B-5CA4-B873-1315BCB5D4CE</object-id><label>Figure 7.</label><caption><p><italic><tp:taxon-name><tp:taxon-name-part taxon-name-part-type="genus" reg="Arcobaetis">Arcobaetis</tp:taxon-name-part><tp:taxon-name-part taxon-name-part-type="species" reg="sumatrensis">sumatrensis</tp:taxon-name-part></tp:taxon-name></italic> sp. nov., larva <bold>a</bold> labrum (left: ventral view; right: dorsal view) <bold>b</bold> right mandible <bold>c</bold> right prostheca <bold>d</bold> left mandible <bold>e</bold> left prostheca <bold>f</bold> hypopharynx and superlinguae <bold>g</bold> maxilla <bold>h</bold> labium (left: ventral view; right: dorsal view) <bold>i</bold> apex of paraglossa (ventral view) <bold>j</bold> apex of paraglossa (dorsal view).</p></caption><graphic xmlns:xlink="http://www.w3.org/1999/xlink" xlink:href="zookeys-1168-231_article-104844__-g007.jpg" position="float" orientation="portrait" xlink:type="simple" id="oo_872209.jpg"><uri content-type="original_file" xlink:type="simple">https://binary.pensoft.net/fig/872209</uri></graphic></fig><fig id="F8" position="float" orientation="portrait"><object-id xmlns:xlink="http://www.w3.org/1999/xlink" content-type="doi" xlink:type="simple">10.3897/zookeys.1168.104844.figure8</object-id><object-id xmlns:xlink="http://www.w3.org/1999/xlink" content-type="arpha" xlink:type="simple">55F3B2A4-9DD3-5EEF-8059-952B04BF9AA3</object-id><label>Figure 8.</label><caption><p><italic><tp:taxon-name><tp:taxon-name-part taxon-name-part-type="genus" reg="Arcobaetis">Arcobaetis</tp:taxon-name-part><tp:taxon-name-part taxon-name-part-type="species" reg="sumatrensis">sumatrensis</tp:taxon-name-part></tp:taxon-name></italic> sp. nov., larva <bold>a</bold> foreleg <bold>b</bold> fore claw <bold>c</bold> tergalius II <bold>d</bold> tergalius III <bold>e</bold> tergalius IV <bold>f</bold> tergalius V <bold>g</bold> tergalius VI <bold>h</bold> tergalius VII <bold>i</bold> tergum IV <bold>j</bold> scale on tergum IV <bold>k</bold> paraproct.</p></caption><graphic xmlns:xlink="http://www.w3.org/1999/xlink" xlink:href="zookeys-1168-231_article-104844__-g008.jpg" position="float" orientation="portrait" xlink:type="simple" id="oo_872210.jpg"><uri content-type="original_file" xlink:type="simple">https://binary.pensoft.net/fig/872210</uri></graphic></fig><fig id="F9" position="float" orientation="portrait"><object-id xmlns:xlink="http://www.w3.org/1999/xlink" content-type="doi" xlink:type="simple">10.3897/zookeys.1168.104844.figure9</object-id><object-id xmlns:xlink="http://www.w3.org/1999/xlink" content-type="arpha" xlink:type="simple">B88274FA-74D8-5AF3-BA66-F6D2E2028C85</object-id><label>Figure 9.</label><caption><p><italic><tp:taxon-name><tp:taxon-name-part taxon-name-part-type="genus" reg="Arcobaetis">Arcobaetis</tp:taxon-name-part><tp:taxon-name-part taxon-name-part-type="species" reg="sumatrensis">sumatrensis</tp:taxon-name-part></tp:taxon-name></italic> sp. nov., larva <bold>a</bold> foreleg <bold>b</bold> middle leg <bold>c</bold> hind leg <bold>d</bold> tergalius IV <bold>e</bold> head <bold>f</bold> fragment of cercus (lateral view). Scale bars: 0.1 mm.</p></caption><graphic xmlns:xlink="http://www.w3.org/1999/xlink" xlink:href="zookeys-1168-231_article-104844__-g009.jpg" position="float" orientation="portrait" xlink:type="simple" id="oo_872211.jpg"><uri content-type="original_file" xlink:type="simple">https://binary.pensoft.net/fig/872211</uri></graphic></fig><fig id="F10" position="float" orientation="portrait"><object-id xmlns:xlink="http://www.w3.org/1999/xlink" content-type="doi" xlink:type="simple">10.3897/zookeys.1168.104844.figure10</object-id><object-id xmlns:xlink="http://www.w3.org/1999/xlink" content-type="arpha" xlink:type="simple">9670FAF6-EB4E-5C6B-B52E-A47719F409C9</object-id><label>Figure 10.</label><caption><p><italic><tp:taxon-name><tp:taxon-name-part taxon-name-part-type="genus" reg="Arcobaetis">Arcobaetis</tp:taxon-name-part><tp:taxon-name-part taxon-name-part-type="species" reg="bornensis">bornensis</tp:taxon-name-part></tp:taxon-name></italic> sp. nov., larva <bold>a</bold> labrum (left: ventral view; right: dorsal view) <bold>b</bold> right mandible <bold>c</bold> right prostheca <bold>d</bold> left mandible <bold>e</bold> left prostheca <bold>f</bold> hypopharynx and superlinguae <bold>g</bold> maxilla <bold>h l</bold>abium (left: ventral view; right: dorsal view) <bold>i</bold> apex of paraglossa (ventral view) <bold>j</bold> apex of paraglossa (dorsal view).</p></caption><graphic xmlns:xlink="http://www.w3.org/1999/xlink" xlink:href="zookeys-1168-231_article-104844__-g010.jpg" position="float" orientation="portrait" xlink:type="simple" id="oo_872212.jpg"><uri content-type="original_file" xlink:type="simple">https://binary.pensoft.net/fig/872212</uri></graphic></fig><fig id="F11" position="float" orientation="portrait"><object-id xmlns:xlink="http://www.w3.org/1999/xlink" content-type="doi" xlink:type="simple">10.3897/zookeys.1168.104844.figure11</object-id><object-id xmlns:xlink="http://www.w3.org/1999/xlink" content-type="arpha" xlink:type="simple">0A81AA07-C246-5623-BF14-E4E5039D45A2</object-id><label>Figure 11.</label><caption><p><italic><tp:taxon-name><tp:taxon-name-part taxon-name-part-type="genus" reg="Arcobaetis">Arcobaetis</tp:taxon-name-part><tp:taxon-name-part taxon-name-part-type="species" reg="bornensis">bornensis</tp:taxon-name-part></tp:taxon-name></italic> sp. nov., larva <bold>a</bold> foreleg <bold>b</bold> fore claw <bold>c</bold> tergum IV <bold>d</bold> tergalius IV <bold>e</bold> paraproct <bold>f</bold> antenna (right: dorsal view; left: section in lateral view).</p></caption><graphic xmlns:xlink="http://www.w3.org/1999/xlink" xlink:href="zookeys-1168-231_article-104844__-g011.jpg" position="float" orientation="portrait" xlink:type="simple" id="oo_872213.jpg"><uri content-type="original_file" xlink:type="simple">https://binary.pensoft.net/fig/872213</uri></graphic></fig><fig id="F12" position="float" orientation="portrait"><object-id xmlns:xlink="http://www.w3.org/1999/xlink" content-type="doi" xlink:type="simple">10.3897/zookeys.1168.104844.figure12</object-id><object-id xmlns:xlink="http://www.w3.org/1999/xlink" content-type="arpha" xlink:type="simple">9C9820A8-C58D-5644-AF63-F0B8C55E17DD</object-id><label>Figure 12.</label><caption><p><italic><tp:taxon-name><tp:taxon-name-part taxon-name-part-type="genus" reg="Arcobaetis">Arcobaetis</tp:taxon-name-part><tp:taxon-name-part taxon-name-part-type="species" reg="bornensis">bornensis</tp:taxon-name-part></tp:taxon-name></italic> sp. nov., larva <bold>a</bold> foreleg <bold>b</bold> hind leg <bold>c</bold> habitat (photo Kate Baker, University Exeter, UK).</p></caption><graphic xmlns:xlink="http://www.w3.org/1999/xlink" xlink:href="zookeys-1168-231_article-104844__-g012.jpg" position="float" orientation="portrait" xlink:type="simple" id="oo_872214.jpg"><uri content-type="original_file" xlink:type="simple">https://binary.pensoft.net/fig/872214</uri></graphic></fig><fig id="F13" position="float" orientation="portrait"><object-id xmlns:xlink="http://www.w3.org/1999/xlink" content-type="doi" xlink:type="simple">10.3897/zookeys.1168.104844.figure13</object-id><object-id xmlns:xlink="http://www.w3.org/1999/xlink" content-type="arpha" xlink:type="simple">11A86C51-8385-5741-8DB4-6A5BD33CB04A</object-id><label>Figure 13.</label><caption><p><italic><tp:taxon-name><tp:taxon-name-part taxon-name-part-type="genus" reg="Arcobaetis">Arcobaetis</tp:taxon-name-part><tp:taxon-name-part taxon-name-part-type="species" reg="sripadai">sripadai</tp:taxon-name-part></tp:taxon-name></italic> sp. nov., larval exuviae (with same magnification): <bold>a–c</bold> fore, middle and hind legs (triangles show points where patella-tibial suture crosses inner margin) <bold>d</bold> half of pronotum and mesonotum <bold>e</bold> sternum and tergum V <bold>f</bold> sterna and terga VII–VIII <bold>g</bold> sterna and terga IX–X.</p></caption><graphic xmlns:xlink="http://www.w3.org/1999/xlink" xlink:href="zookeys-1168-231_article-104844__-g013.jpg" position="float" orientation="portrait" xlink:type="simple" id="oo_872215.jpg"><uri content-type="original_file" xlink:type="simple">https://binary.pensoft.net/fig/872215</uri></graphic></fig><fig id="F14" position="float" orientation="portrait"><object-id xmlns:xlink="http://www.w3.org/1999/xlink" content-type="doi" xlink:type="simple">10.3897/zookeys.1168.104844.figure14</object-id><object-id xmlns:xlink="http://www.w3.org/1999/xlink" content-type="arpha" xlink:type="simple">BAA2ECC1-C43A-531D-A6A4-32B5915C07ED</object-id><label>Figure 14.</label><caption><p><italic><tp:taxon-name><tp:taxon-name-part taxon-name-part-type="genus" reg="Arcobaetis">Arcobaetis</tp:taxon-name-part><tp:taxon-name-part taxon-name-part-type="species" reg="sripadai">sripadai</tp:taxon-name-part></tp:taxon-name></italic> sp. nov., larval exuviae (with same magnification) <bold>a</bold> antenna <bold>b</bold> labrum (dorsal side) <bold>c</bold> right mandible <bold>d</bold> left mandible <bold>e</bold> hypopharynx and superlinguae <bold>f</bold> maxilla <bold>g</bold> labium (dorsal focus) <bold>h</bold> labium (ventral focus) <bold>i</bold> labial palp.</p></caption><graphic xmlns:xlink="http://www.w3.org/1999/xlink" xlink:href="zookeys-1168-231_article-104844__-g014.jpg" position="float" orientation="portrait" xlink:type="simple" id="oo_872216.jpg"><uri content-type="original_file" xlink:type="simple">https://binary.pensoft.net/fig/872216</uri></graphic></fig><fig id="F15" position="float" orientation="portrait"><object-id xmlns:xlink="http://www.w3.org/1999/xlink" content-type="doi" xlink:type="simple">10.3897/zookeys.1168.104844.figure15</object-id><object-id xmlns:xlink="http://www.w3.org/1999/xlink" content-type="arpha" xlink:type="simple">AAAEEED0-080B-553F-B802-43AF39B6FCE6</object-id><label>Figure 15.</label><caption><p><italic><tp:taxon-name><tp:taxon-name-part taxon-name-part-type="genus" reg="Arcobaetis">Arcobaetis</tp:taxon-name-part><tp:taxon-name-part taxon-name-part-type="species" reg="sripadai">sripadai</tp:taxon-name-part></tp:taxon-name></italic> sp. nov., larval exuviae <bold>a, b</bold> fore and middle legs (triangles show points where patella-tibial suture crosses inner margin <bold>c</bold> claw <bold>d–k</bold> posterior margins of abdominal terga II–VI and VIII–X <bold>l–m</bold> posterior margin of abdominal sterna VIII and IX of male larva <bold>n</bold> paraproct. <bold>o–p</bold> fragments of cerci (lateral view).</p></caption><graphic xmlns:xlink="http://www.w3.org/1999/xlink" xlink:href="zookeys-1168-231_article-104844__-g015.jpg" position="float" orientation="portrait" xlink:type="simple" id="oo_872217.jpg"><uri content-type="original_file" xlink:type="simple">https://binary.pensoft.net/fig/872217</uri></graphic></fig><fig id="F16" position="float" orientation="portrait"><object-id xmlns:xlink="http://www.w3.org/1999/xlink" content-type="doi" xlink:type="simple">10.3897/zookeys.1168.104844.figure16</object-id><object-id xmlns:xlink="http://www.w3.org/1999/xlink" content-type="arpha" xlink:type="simple">BEAD22F0-35E2-5430-A1F3-B28EE0968C4B</object-id><label>Figure 16.</label><caption><p><italic><tp:taxon-name><tp:taxon-name-part taxon-name-part-type="genus" reg="Arcobaetis">Arcobaetis</tp:taxon-name-part><tp:taxon-name-part taxon-name-part-type="species" reg="sripadai">sripadai</tp:taxon-name-part></tp:taxon-name></italic> sp. nov., subimaginal exuviae <bold>a</bold> hind tarsus <bold>b</bold> apex of fore tarsus <bold>c</bold> wing membrane <bold>d</bold> fragment of mesonotum <bold>e</bold> fragment of abdominal tergum VII with two right submedian sigilla.</p></caption><graphic xmlns:xlink="http://www.w3.org/1999/xlink" xlink:href="zookeys-1168-231_article-104844__-g016.jpg" position="float" orientation="portrait" xlink:type="simple" id="oo_872218.jpg"><uri content-type="original_file" xlink:type="simple">https://binary.pensoft.net/fig/872218</uri></graphic></fig><fig id="F17" position="float" orientation="portrait"><object-id xmlns:xlink="http://www.w3.org/1999/xlink" content-type="doi" xlink:type="simple">10.3897/zookeys.1168.104844.figure17</object-id><object-id xmlns:xlink="http://www.w3.org/1999/xlink" content-type="arpha" xlink:type="simple">66273989-73D2-55C6-BC37-22F92C66E91C</object-id><label>Figure 17.</label><caption><p><italic><tp:taxon-name><tp:taxon-name-part taxon-name-part-type="genus" reg="Arcobaetis">Arcobaetis</tp:taxon-name-part><tp:taxon-name-part taxon-name-part-type="species" reg="sripadai">sripadai</tp:taxon-name-part></tp:taxon-name></italic> sp. nov. <bold>a</bold> male imago <bold>b</bold> head and thorax <bold>c</bold> apex of abdomen <bold>d</bold> subimaginal exuviae of meso- and metapleura <bold>e</bold> subimaginal exuviae of half of mesonotum <bold>f, g</bold> fore and middle legs <bold>h</bold> tarsus of middle leg <bold>I, j</bold> subimaginal exuviae of fore and middle legs <bold>k</bold> cercus.</p></caption><graphic xmlns:xlink="http://www.w3.org/1999/xlink" xlink:href="zookeys-1168-231_article-104844__-g017.jpg" position="float" orientation="portrait" xlink:type="simple" id="oo_872219.jpg"><uri content-type="original_file" xlink:type="simple">https://binary.pensoft.net/fig/872219</uri></graphic></fig><fig id="F18" position="float" orientation="portrait"><object-id xmlns:xlink="http://www.w3.org/1999/xlink" content-type="doi" xlink:type="simple">10.3897/zookeys.1168.104844.figure18</object-id><object-id xmlns:xlink="http://www.w3.org/1999/xlink" content-type="arpha" xlink:type="simple">7D252BBC-CF78-57A4-990C-271FA4066FAE</object-id><label>Figure 18.</label><caption><p><italic><tp:taxon-name><tp:taxon-name-part taxon-name-part-type="genus" reg="Arcobaetis">Arcobaetis</tp:taxon-name-part><tp:taxon-name-part taxon-name-part-type="species" reg="sripadai">sripadai</tp:taxon-name-part></tp:taxon-name></italic> sp. nov. <bold>a</bold> genitalia of male imago <bold>b, c</bold> imaginal genitalia and their subimaginal exuviae with the same magnification. Abbreviation: <bold>m.s</bold> asymmetric sterno-styligeral muscle (arrows show its base and apex)</p></caption><graphic xmlns:xlink="http://www.w3.org/1999/xlink" xlink:href="zookeys-1168-231_article-104844__-g018.jpg" position="float" orientation="portrait" xlink:type="simple" id="oo_872220.jpg"><uri content-type="original_file" xlink:type="simple">https://binary.pensoft.net/fig/872220</uri></graphic></fig><fig id="F19" position="float" orientation="portrait"><object-id xmlns:xlink="http://www.w3.org/1999/xlink" content-type="doi" xlink:type="simple">10.3897/zookeys.1168.104844.figure19</object-id><object-id xmlns:xlink="http://www.w3.org/1999/xlink" content-type="arpha" xlink:type="simple">15102DF4-1B9F-550C-A622-2790FDE74615</object-id><label>Figure 19.</label><caption><p><italic><tp:taxon-name><tp:taxon-name-part taxon-name-part-type="genus" reg="Arcobaetis">Arcobaetis</tp:taxon-name-part></tp:taxon-name></italic> gen. nov., distribution.</p></caption><graphic xmlns:xlink="http://www.w3.org/1999/xlink" xlink:href="zookeys-1168-231_article-104844__-g019.jpg" position="float" orientation="portrait" xlink:type="simple" id="oo_872221.jpg"><uri content-type="original_file" xlink:type="simple">https://binary.pensoft.net/fig/872221</uri></graphic></fig></tp:treatment-sec><ref-list><ref id="B13"><mixed-citation xmlns:xlink="http://www.w3.org/1999/xlink" xlink:type="simple"><person-group><name name-style="western"><surname>Kang</surname><given-names>S-C</given-names></name><name name-style="western"><surname>Chang</surname><given-names>H-C</given-names></name><name name-style="western"><surname>Yang</surname><given-names>C-T</given-names></name></person-group> (<year>1994</year>) <article-title>A revision of the genus <italic><tp:taxon-name><tp:taxon-name-part taxon-name-part-type="genus">Baetis</tp:taxon-name-part></tp:taxon-name></italic> in Taiwan (<tp:taxon-name><tp:taxon-name-part taxon-name-part-type="order">Ephemeroptera</tp:taxon-name-part></tp:taxon-name>, <tp:taxon-name><tp:taxon-name-part taxon-name-part-type="family">Baetidae</tp:taxon-name-part></tp:taxon-name>).</article-title><source>Journal of Taiwan Museum</source><volume>47</volume>: <fpage>9</fpage>–<lpage>44</lpage>.</mixed-citation></ref><ref id="B17"><mixed-citation xmlns:xlink="http://www.w3.org/1999/xlink" xlink:type="simple"><person-group><name name-style="western"><surname>Kluge</surname><given-names>NJ</given-names></name></person-group> (<year>2012</year>) <article-title>Non-African representatives of the plesiomorphon Protopatellata (<tp:taxon-name><tp:taxon-name-part taxon-name-part-type="order">Ephemeroptera</tp:taxon-name-part></tp:taxon-name>: <tp:taxon-name><tp:taxon-name-part taxon-name-part-type="family">Baetidae</tp:taxon-name-part></tp:taxon-name>).</article-title><source>Russian Entomological Journal</source><volume>20</volume>(<issue>4</issue>): <fpage>361</fpage>–<lpage>376</lpage>. <ext-link xlink:href="10.15298/rusentj.20.4.02" ext-link-type="doi" xlink:type="simple">https://doi.org/10.15298/rusentj.20.4.02</ext-link></mixed-citation></ref><ref id="B26"><mixed-citation xmlns:xlink="http://www.w3.org/1999/xlink" xlink:type="simple"><person-group><name name-style="western"><surname>Novikova</surname><given-names>EA</given-names></name><name name-style="western"><surname>Kluge</surname><given-names>NJ</given-names></name></person-group> (<year>1994</year>) <article-title>Mayflies of the subgenus <tp:taxon-name><tp:taxon-name-part taxon-name-part-type="genus"/><tp:taxon-name-part taxon-name-part-type="subgenus">Nigrobaetis</tp:taxon-name-part></tp:taxon-name> (<tp:taxon-name><tp:taxon-name-part taxon-name-part-type="order">Ephemeroptera</tp:taxon-name-part></tp:taxon-name>, <tp:taxon-name><tp:taxon-name-part taxon-name-part-type="family">Baetidae</tp:taxon-name-part></tp:taxon-name>, <italic><tp:taxon-name><tp:taxon-name-part taxon-name-part-type="genus">Baetis</tp:taxon-name-part></tp:taxon-name></italic>).</article-title><source>Entomologicheskoe Obozrenie</source><volume>73</volume>: <fpage>623</fpage>–<lpage>644</lpage>. [In Russian]</mixed-citation></ref></ref-list></tp:taxon-treatment>
