# Supplementary material for: ﻿A new, widespread genus of Baetidae from South Asia (Insecta, Ephemeroptera)
Source: Zookeys. 2023 Jul 3;1168:231–66. doi: 10.3897/zookeys.1168.104844 (PMC10843360; doi:10.3897/zookeys.1168.104844)
Supplement: XML Treatment for Arcobaetis sumatrensis [file zookeys.1168.104844-treatment3.xml]

<!DOCTYPE tp:taxon-treatment
  PUBLIC "-//TaxonX//DTD Taxonomic Treatment Publishing DTD v0 20100105//EN" "tax-treatment-NSO.dtd">
<tp:taxon-treatment xmlns:tp="http://www.plazi.org/taxpub"><tp:treatment-meta><kwd-group><label>Taxon classification</label><kwd>
                <named-content content-type="kingdom">Animalia</named-content>
              </kwd><kwd>
                <named-content content-type="order">Ephemeroptera</named-content>
              </kwd><kwd>
                <named-content content-type="family">Baetidae</named-content>
              </kwd></kwd-group><mixed-citation publication-type="journal"><person-group><name><surname>Kaltenbach</surname><given-names>Thomas</given-names></name><name><surname>Kluge</surname><given-names>Nikita J.</given-names></name><name><surname>Gattolliat</surname><given-names>Jean-Luc</given-names></name></person-group><article-title>﻿A new, widespread genus of <tp:taxon-name><tp:taxon-name-part taxon-name-part-type="family">Baetidae</tp:taxon-name-part></tp:taxon-name> from South Asia (<tp:taxon-name><tp:taxon-name-part taxon-name-part-type="class">Insecta</tp:taxon-name-part></tp:taxon-name>, <tp:taxon-name><tp:taxon-name-part taxon-name-part-type="order">Ephemeroptera</tp:taxon-name-part></tp:taxon-name>)</article-title><source>Zookeys</source><day>03</day><month>07</month><year>2023</year><volume>1168</volume><fpage>231</fpage><lpage>266</lpage><pub-id pub-id-type="doi">10.3897/zookeys.1168.104844</pub-id></mixed-citation></tp:treatment-meta><tp:nomenclature><label>﻿</label><tp:taxon-name>
              <object-id xmlns:xlink="http://www.w3.org/1999/xlink" content-type="arpha" xlink:type="simple">2DBE6903-B10D-5ECD-9C35-2A6A07DD03A4</object-id>
              <tp:taxon-name-part taxon-name-part-type="genus" reg="Arcobaetis">Arcobaetis</tp:taxon-name-part>
              <tp:taxon-name-part taxon-name-part-type="species" reg="sumatrensis">sumatrensis</tp:taxon-name-part>
              <object-id xmlns:xlink="http://www.w3.org/1999/xlink" content-type="zoobank" xlink:type="simple">https://zoobank.org/D595E315-4847-481C-9297-1792ADF392D4</object-id>
            </tp:taxon-name><tp:taxon-status xmlns:xlink="http://www.w3.org/1999/xlink" xlink:type="simple">sp. nov.</tp:taxon-status><xref ref-type="fig" rid="F6">Figs 6</xref><xref ref-type="fig" rid="F7">, 7</xref><xref ref-type="fig" rid="F8">, 8</xref><xref ref-type="fig" rid="F9">, 9</xref><xref ref-type="fig" rid="F19">, 19</xref></tp:nomenclature><tp:treatment-sec sec-type="type material" id="SECID0E3MAG"><title>Type material.</title><p><bold><italic>Holotype</italic>.</bold> Indonesia • female larva (premature); Sumatra Barat, Harau Canyon, stream near Ikbal’s cottage, UN11; <named-content xmlns:xlink="http://www.w3.org/1999/xlink" content-type="dwc:verbatimCoordinates" xlink:type="simple"><named-content content-type="geo-json" specific-use="{&#34;type&#34;:&#34;Point&#34;,&#34;coordinates&#34;:[100.672778,-0.107222]}" id="NCID0EKNAG" xlink:type="simple">00°06'26"S, 100°40'22"E</named-content></named-content>; 520 m; 23.vi.2012; leg. M. Balke; on slide; GBIFCH00592617; <named-content xmlns:xlink="http://www.w3.org/1999/xlink" content-type="dwc:institutional_code" xlink:title="Museum Zoologicum Bogoriense" xlink:href="http://grbio.org/institution/museum-zoologicum-bogoriense" xlink:type="simple">MZB</named-content>. <bold><italic>Paratypes</italic>.</bold> 1 larva; same data as holotype; on slide; GBIFCH00975679; <named-content xmlns:xlink="http://www.w3.org/1999/xlink" content-type="dwc:institutional_code" xlink:title="Muséum cantonal des Sciences Naturelles" xlink:href="http://grbio.org/institution/musee-zoologique-0" xlink:type="simple">MZL</named-content> • 1 larva; Sumatra Barat, Bukit Barisan, above Padang, creek, UN3; <named-content xmlns:xlink="http://www.w3.org/1999/xlink" content-type="dwc:verbatimCoordinates" xlink:type="simple"><named-content content-type="geo-json" specific-use="{&#34;type&#34;:&#34;Point&#34;,&#34;coordinates&#34;:[100.545556,-0.945556]}" id="NCID0E5NAG" xlink:type="simple">00°56'44"S, 100°32'44"E</named-content></named-content>; 1047 m; 8.xi.2011; leg. M. Balke; on slide; GBIFCH00975704; <named-content xmlns:xlink="http://www.w3.org/1999/xlink" content-type="dwc:institutional_code" xlink:title="Muséum cantonal des Sciences Naturelles" xlink:href="http://grbio.org/institution/musee-zoologique-0" xlink:type="simple">MZL</named-content>.</p></tp:treatment-sec><tp:treatment-sec sec-type="diagnosis" id="SECID0EHOAG"><title>Diagnosis.</title><p><bold>Larva</bold> (Table <xref ref-type="table" rid="T1">1</xref>). The following combination of characters distinguish <italic><tp:taxon-name><tp:taxon-name-part taxon-name-part-type="genus" reg="Arcobaetis">A.</tp:taxon-name-part><tp:taxon-name-part taxon-name-part-type="species" reg="sumatrensis">sumatrensis</tp:taxon-name-part></tp:taxon-name></italic> sp. nov. from other species of <italic><tp:taxon-name><tp:taxon-name-part taxon-name-part-type="genus" reg="Arcobaetis">Arcobaetis</tp:taxon-name-part></tp:taxon-name></italic> gen. nov.: A) distal margins of segments in middle part of flagellum without enlarged spines; B) labial palp segment III sub-rectangular, at base smaller than distal margin of segment II (Fig. <xref ref-type="fig" rid="F7">7h</xref>); C) hind protoptera absent; D) claw with single row of denticles, ca. six distalmost denticles larger, other denticles minute (Fig. <xref ref-type="fig" rid="F8">8b</xref>); E) tergalii present on abdominal segments II–VII (Fig. <xref ref-type="fig" rid="F8">8c–h; F</xref>) posterior margin of tergum IV with triangular spines, wider than long (Fig. <xref ref-type="fig" rid="F7">7i</xref>).</p><fig id="F6" position="float" orientation="portrait"><object-id xmlns:xlink="http://www.w3.org/1999/xlink" content-type="doi" xlink:type="simple">10.3897/zookeys.1168.104844.figure6</object-id><object-id xmlns:xlink="http://www.w3.org/1999/xlink" content-type="arpha" xlink:type="simple">549DBDD0-FC92-5ECA-96BE-E1C8A978F15C</object-id><label>Figure 6.</label><caption><p><italic><tp:taxon-name><tp:taxon-name-part taxon-name-part-type="genus" reg="Arcobaetis">Arcobaetis</tp:taxon-name-part><tp:taxon-name-part taxon-name-part-type="species" reg="sumatrensis">sumatrensis</tp:taxon-name-part></tp:taxon-name></italic> sp. nov., larva, habitus (holotype) <bold>a</bold> dorsal view <bold>b</bold> lateral view <bold>c</bold> ventral view. Scale bar: 1 mm</p></caption><graphic xmlns:xlink="http://www.w3.org/1999/xlink" xlink:href="zookeys-1168-231_article-104844__-g006.jpg" position="float" orientation="portrait" xlink:type="simple" id="oo_872208.jpg"><uri content-type="original_file" xlink:type="simple">https://binary.pensoft.net/fig/872208</uri></graphic></fig><fig id="F7" position="float" orientation="portrait"><object-id xmlns:xlink="http://www.w3.org/1999/xlink" content-type="doi" xlink:type="simple">10.3897/zookeys.1168.104844.figure7</object-id><object-id xmlns:xlink="http://www.w3.org/1999/xlink" content-type="arpha" xlink:type="simple">958A6036-519B-5CA4-B873-1315BCB5D4CE</object-id><label>Figure 7.</label><caption><p><italic><tp:taxon-name><tp:taxon-name-part taxon-name-part-type="genus" reg="Arcobaetis">Arcobaetis</tp:taxon-name-part><tp:taxon-name-part taxon-name-part-type="species" reg="sumatrensis">sumatrensis</tp:taxon-name-part></tp:taxon-name></italic> sp. nov., larva <bold>a</bold> labrum (left: ventral view; right: dorsal view) <bold>b</bold> right mandible <bold>c</bold> right prostheca <bold>d</bold> left mandible <bold>e</bold> left prostheca <bold>f</bold> hypopharynx and superlinguae <bold>g</bold> maxilla <bold>h</bold> labium (left: ventral view; right: dorsal view) <bold>i</bold> apex of paraglossa (ventral view) <bold>j</bold> apex of paraglossa (dorsal view).</p></caption><graphic xmlns:xlink="http://www.w3.org/1999/xlink" xlink:href="zookeys-1168-231_article-104844__-g007.jpg" position="float" orientation="portrait" xlink:type="simple" id="oo_872209.jpg"><uri content-type="original_file" xlink:type="simple">https://binary.pensoft.net/fig/872209</uri></graphic></fig><fig id="F8" position="float" orientation="portrait"><object-id xmlns:xlink="http://www.w3.org/1999/xlink" content-type="doi" xlink:type="simple">10.3897/zookeys.1168.104844.figure8</object-id><object-id xmlns:xlink="http://www.w3.org/1999/xlink" content-type="arpha" xlink:type="simple">55F3B2A4-9DD3-5EEF-8059-952B04BF9AA3</object-id><label>Figure 8.</label><caption><p><italic><tp:taxon-name><tp:taxon-name-part taxon-name-part-type="genus" reg="Arcobaetis">Arcobaetis</tp:taxon-name-part><tp:taxon-name-part taxon-name-part-type="species" reg="sumatrensis">sumatrensis</tp:taxon-name-part></tp:taxon-name></italic> sp. nov., larva <bold>a</bold> foreleg <bold>b</bold> fore claw <bold>c</bold> tergalius II <bold>d</bold> tergalius III <bold>e</bold> tergalius IV <bold>f</bold> tergalius V <bold>g</bold> tergalius VI <bold>h</bold> tergalius VII <bold>i</bold> tergum IV <bold>j</bold> scale on tergum IV <bold>k</bold> paraproct.</p></caption><graphic xmlns:xlink="http://www.w3.org/1999/xlink" xlink:href="zookeys-1168-231_article-104844__-g008.jpg" position="float" orientation="portrait" xlink:type="simple" id="oo_872210.jpg"><uri content-type="original_file" xlink:type="simple">https://binary.pensoft.net/fig/872210</uri></graphic></fig></tp:treatment-sec><tp:treatment-sec sec-type="description" id="SECID0ENTAG"><title>Description.</title><p><bold>Larva</bold> (Figs <xref ref-type="fig" rid="F6">6</xref>–<xref ref-type="fig" rid="F9">9</xref>). Body length ca. 4.6 mm.</p><fig id="F9" position="float" orientation="portrait"><object-id xmlns:xlink="http://www.w3.org/1999/xlink" content-type="doi" xlink:type="simple">10.3897/zookeys.1168.104844.figure9</object-id><object-id xmlns:xlink="http://www.w3.org/1999/xlink" content-type="arpha" xlink:type="simple">B88274FA-74D8-5AF3-BA66-F6D2E2028C85</object-id><label>Figure 9.</label><caption><p><italic><tp:taxon-name><tp:taxon-name-part taxon-name-part-type="genus" reg="Arcobaetis">Arcobaetis</tp:taxon-name-part><tp:taxon-name-part taxon-name-part-type="species" reg="sumatrensis">sumatrensis</tp:taxon-name-part></tp:taxon-name></italic> sp. nov., larva <bold>a</bold> foreleg <bold>b</bold> middle leg <bold>c</bold> hind leg <bold>d</bold> tergalius IV <bold>e</bold> head <bold>f</bold> fragment of cercus (lateral view). Scale bars: 0.1 mm.</p></caption><graphic xmlns:xlink="http://www.w3.org/1999/xlink" xlink:href="zookeys-1168-231_article-104844__-g009.jpg" position="float" orientation="portrait" xlink:type="simple" id="oo_872211.jpg"><uri content-type="original_file" xlink:type="simple">https://binary.pensoft.net/fig/872211</uri></graphic></fig><p><bold><italic>Cuticular colouration</italic></bold> (Fig. <xref ref-type="fig" rid="F6">6a–c</xref>). Head, thorax, and abdomen dorsally brown, ventrally ochre. Legs ochre, joining of femur and tibia dark brown; middle part of tibia pale brown. Caudalii pale brown.</p><p><bold><italic>Hypodermal colouration.</italic></bold> Abdomen dorsally with narrow reddish transverse stripes on intersegmental membranes (Fig. <xref ref-type="fig" rid="F6">6a</xref>).</p><p><bold><italic>Antenna</italic>.</bold> Flagellum in middle part without enlarged spines at distal margin of segments.</p><p><bold><italic>Labrum</italic></bold> (Fig. <xref ref-type="fig" rid="F7">7a</xref>). Length 0.7× maximum width. Dorsally with sub-median seta and sub-marginal arc of two simple setae.</p><p><bold><italic>Right mandible</italic></bold> (Fig. <xref ref-type="fig" rid="F7">7b, c</xref>). Incisor with five denticles; kinetodontium with three denticles.</p><p><bold><italic>Left mandible</italic></bold> (Fig. <xref ref-type="fig" rid="F7">7d, e</xref>). Incisor with four denticles; kinetodontium with three denticles.</p><p><bold><italic>Hypopharynx and superlinguae</italic></bold> (Fig. <xref ref-type="fig" rid="F7">7f</xref>). Lingua as long as superlinguae, longer than broad. Superlinguae distally straight; lateral margins rounded; fine, long, simple setae along distal margin.</p><p><bold><italic>Maxilla</italic></bold> (Fig. <xref ref-type="fig" rid="F7">7g</xref>). Galea-lacinia ventrally with two simple setae just proximad of canines. Medially with one pectinate, spine-like seta and ca. five short to long, simple setae. Maxillary palp approx. 1.5× as long as galea-lacinia; palp segment II approx. 1.2× as long as segment I; setae on maxillary palp fine, simple, scattered over surface of segments I and II.</p><p><bold><italic>Labium</italic></bold> (Fig. <xref ref-type="fig" rid="F7">7h–j</xref>). Inner margin of glossa with ca. ten spine-like setae; apex with three long and one medium robust setae; outer margin with ca. nine spine-like setae; paraglossa ventrally with ca. two medium, simple setae in anteromedial area; dorsally with arc of ca. ten long, spine-like setae in distal area. Labial palp with segment I 0.8× length of segments II and III combined. Segment II dorsally with row of ca. four spine-like setae. Segment III sub-rectangular; at base narrower than distal margin of segment II; ventral surface with short, spine-like, simple setae and short, fine, simple setae.</p><p><bold><italic>Hind protoptera</italic></bold> absent.</p><p><bold><italic>Legs</italic></bold> (Figs <xref ref-type="fig" rid="F8">8a, b</xref>, <xref ref-type="fig" rid="F9">9a–c</xref>). Long and slender, middle, and hind legs slenderer than fore leg. Ratio of leg segments: fore leg 1.4:1.0:0.8:0.2, middle legs 1.3:1.0:0.6:0.2 and hind legs 1.2:1.0:0.6:0.1. <bold><italic>Femur</italic></bold>. Length of fore femur ca. 4.4× maximum width, outer and inner margins almost parallel; length of middle and hind femora &gt; 5× maximum width, outer margins slightly concave. Outer margin with row of ca. seven short, curved, spine-like setae, on fore leg larger than on middle and hind legs. On ventral side of fore leg with short, spine-like, pectinate, pointed setae; nearly absent on middle and hind legs. <bold><italic>Tibia</italic></bold>. Short, stout, pointed, pectinate setae irregularly near inner margin. Inner margin with row of short, curved, spine-like, pectinate setae, on apex two longer, curved, spine-like, pectinate setae. Outer margin with one apical, spine-like seta; on fore leg without other spine-like setae, on middle and hind legs with few medium, spine-like setae. Patella-tibial suture on proximal ¹/4 of tibia on all legs. <bold><italic>Tarsus</italic></bold>. Inner margin with row of short, curved, pectinate, spine-like setae; outer margin without spine-like setae. <bold><italic>Claw</italic></bold> with single row of denticles, ca. six distalmost denticles larger and directed distad, other denticles minute.</p><p><bold><italic>Abdominal terga</italic></bold> (Fig. <xref ref-type="fig" rid="F8">8i, j</xref>). Posterior margin of terga: I smooth, without spines; II–IV with short triangular spines, wider than long; V with triangular spines approx. as wide as long; VI–IX with triangular spines longer than wide, sharply pointed; row of spines on tergum IX interrupted by smaller spines in middle part behind bases of submedian setae (similar to Fig. <xref ref-type="fig" rid="F15">15j</xref>).</p><p><bold><italic>Abdominal sterna</italic>.</bold> Posterior margins of sterna: I–V smooth, without spines; VI–IX with triangular spines.</p><p><bold><italic>Tergalii</italic></bold> (Figs <xref ref-type="fig" rid="F8">8c–h</xref>, <xref ref-type="fig" rid="F9">9d</xref>). Present on abdominal segments II–VII. Tracheation partially extending toward inner and outer margins. Margins with minute denticles intercalating short, simple setae.</p><p><bold><italic>Paraproct</italic></bold> (Fig. <xref ref-type="fig" rid="F8">8k</xref>). Posterior margin with ca. 13 stout spines. Surface scattered with scale bases and micropores.</p><p><bold><italic>Caudalii</italic></bold> (Fig. <xref ref-type="fig" rid="F9">9f</xref>). Cerci and paracercus with small, rather wide, triangular, pointed spines on posterior margin of each segment; on outer side of cerci two somewhat longer spines on each 2<sup>nd</sup> segment, no such longer spines on paracercus.</p></tp:treatment-sec><tp:treatment-sec sec-type="etymology" id="SECID0EK2AG"><title>Etymology.</title><p>The specific epithet refers to the type locality in Sumatra (Indonesia).</p></tp:treatment-sec><tp:treatment-sec sec-type="distribution" id="SECID0EP2AG"><title>Distribution.</title><p>Indonesia: Sumatra (Fig. <xref ref-type="fig" rid="F12">12b</xref>).</p></tp:treatment-sec><tp:treatment-sec sec-type="Biological aspects" id="SECID0EZ2AG"><title>Biological aspects.</title><p>The species was found at altitudes of 520 m and 1050 m.</p></tp:treatment-sec><tp:treatment-sec><!--Section generated to contain objects referenced in tp:taxon-treatment.--><fig id="F19" position="float" orientation="portrait"><object-id xmlns:xlink="http://www.w3.org/1999/xlink" content-type="doi" xlink:type="simple">10.3897/zookeys.1168.104844.figure19</object-id><object-id xmlns:xlink="http://www.w3.org/1999/xlink" content-type="arpha" xlink:type="simple">15102DF4-1B9F-550C-A622-2790FDE74615</object-id><label>Figure 19.</label><caption><p><italic><tp:taxon-name><tp:taxon-name-part taxon-name-part-type="genus" reg="Arcobaetis">Arcobaetis</tp:taxon-name-part></tp:taxon-name></italic> gen. nov., distribution.</p></caption><graphic xmlns:xlink="http://www.w3.org/1999/xlink" xlink:href="zookeys-1168-231_article-104844__-g019.jpg" position="float" orientation="portrait" xlink:type="simple" id="oo_872221.jpg"><uri content-type="original_file" xlink:type="simple">https://binary.pensoft.net/fig/872221</uri></graphic></fig><table-wrap id="T1" position="float" orientation="portrait"><label>Table 1.</label><caption><p>States of selected larval characters of <italic><tp:taxon-name><tp:taxon-name-part taxon-name-part-type="genus" reg="Arcobaetis">Arcobaetis</tp:taxon-name-part></tp:taxon-name></italic> gen. nov. Figure numbers refer to those in this paper, while those of <italic><tp:taxon-name><tp:taxon-name-part taxon-name-part-type="genus" reg="Arcobaetis">A.</tp:taxon-name-part><tp:taxon-name-part taxon-name-part-type="species" reg="gracilentus">gracilentus</tp:taxon-name-part></tp:taxon-name></italic> comb. nov. refer to <xref ref-type="bibr" rid="B13">Kang et al. (1994)</xref>.</p></caption><table id="TID0EBVBG" rules="all"><tbody><tr><th rowspan="2" colspan="1">Characters</th><th rowspan="1" colspan="1"><italic><tp:taxon-name><tp:taxon-name-part taxon-name-part-type="genus" reg="Arcobaetis">A.</tp:taxon-name-part><tp:taxon-name-part taxon-name-part-type="species" reg="sumbawensis">sumbawensis</tp:taxon-name-part></tp:taxon-name></italic> sp. nov.</th><th rowspan="2" colspan="1">Fig.</th><th rowspan="1" colspan="1"><italic><tp:taxon-name><tp:taxon-name-part taxon-name-part-type="genus" reg="Arcobaetis">A.</tp:taxon-name-part><tp:taxon-name-part taxon-name-part-type="species" reg="sumatrensis">sumatrensis</tp:taxon-name-part></tp:taxon-name></italic> sp. nov.</th><th rowspan="2" colspan="1">Fig.</th><th rowspan="1" colspan="1"><italic><tp:taxon-name><tp:taxon-name-part taxon-name-part-type="genus" reg="Arcobaetis">A.</tp:taxon-name-part><tp:taxon-name-part taxon-name-part-type="species" reg="bornensis">bornensis</tp:taxon-name-part></tp:taxon-name></italic> sp. nov.</th><th rowspan="2" colspan="1">Fig.</th><th rowspan="1" colspan="1"><italic><tp:taxon-name><tp:taxon-name-part taxon-name-part-type="genus" reg="Arcobaetis">A.</tp:taxon-name-part><tp:taxon-name-part taxon-name-part-type="species" reg="sripadai">sripadai</tp:taxon-name-part></tp:taxon-name></italic> sp. nov.</th><th rowspan="2" colspan="1">Fig.</th><th rowspan="1" colspan="1"><italic><tp:taxon-name><tp:taxon-name-part taxon-name-part-type="genus" reg="Arcobaetis">A.</tp:taxon-name-part><tp:taxon-name-part taxon-name-part-type="species" reg="gracilentus">gracilentus</tp:taxon-name-part></tp:taxon-name></italic> comb. nov.</th><th rowspan="2" colspan="1">Fig.</th></tr><tr><th rowspan="1" colspan="1">Sumbawa</th><th rowspan="1" colspan="1">Sumatra</th><th rowspan="1" colspan="1">Borneo</th><th rowspan="1" colspan="1">Sri Lanka</th><th rowspan="1" colspan="1">Taiwan</th></tr><tr><td rowspan="1" colspan="1">Flagellum, enlarged spines on distal margins of segments</td><td rowspan="1" colspan="1">absent</td><td rowspan="1" colspan="1"/><td rowspan="1" colspan="1">absent</td><td rowspan="1" colspan="1"/><td rowspan="1" colspan="1">present (middle part)</td><td rowspan="1" colspan="1">11f</td><td rowspan="1" colspan="1">absent</td><td rowspan="1" colspan="1">14a</td><td rowspan="1" colspan="1">absent</td><td rowspan="1" colspan="1"/></tr><tr><td rowspan="1" colspan="1">Labial palp segment III</td><td rowspan="1" colspan="1">sub-rectangular, base approx. as wide as distal margin of segment II</td><td rowspan="1" colspan="1">2h</td><td rowspan="1" colspan="1">sub-rectangular, base narrower than distal margin of segment II</td><td rowspan="1" colspan="1">7h</td><td rowspan="1" colspan="1">sub-quadrangular, base narrower than distal margin of segment II</td><td rowspan="1" colspan="1">10h</td><td rowspan="1" colspan="1">sub-quadrangular, base approx. as wide as distal margin of segment II</td><td rowspan="1" colspan="1">14i</td><td rowspan="1" colspan="1">sub-quadrangular, base narrower than distal margin of segment II</td><td rowspan="1" colspan="1">7E</td></tr><tr><td rowspan="1" colspan="1">Hind protoptera</td><td rowspan="1" colspan="1">absent</td><td rowspan="1" colspan="1"/><td rowspan="1" colspan="1">absent</td><td rowspan="1" colspan="1"/><td rowspan="1" colspan="1">absent</td><td rowspan="1" colspan="1"/><td rowspan="1" colspan="1">absent</td><td rowspan="1" colspan="1"/><td rowspan="1" colspan="1">present</td><td rowspan="1" colspan="1">7G</td></tr><tr><td rowspan="1" colspan="1">Tergalii on abdominal segments</td><td rowspan="1" colspan="1">I–VII</td><td rowspan="1" colspan="1"/><td rowspan="1" colspan="1">II–VII</td><td rowspan="1" colspan="1"/><td rowspan="1" colspan="1">I–VII</td><td rowspan="1" colspan="1"/><td rowspan="1" colspan="1">II–VII</td><td rowspan="1" colspan="1"/><td rowspan="1" colspan="1">I–VII</td><td rowspan="1" colspan="1"/></tr><tr><td rowspan="2" colspan="1">Abdominal tergite IV, spines on posterior margin</td><td rowspan="1" colspan="1">triangular</td><td rowspan="1" colspan="1">3c</td><td rowspan="1" colspan="1">triangular</td><td rowspan="1" colspan="1">8i</td><td rowspan="1" colspan="1">triangular</td><td rowspan="1" colspan="1">11c</td><td rowspan="1" colspan="1">triangular</td><td rowspan="1" colspan="1">15f</td><td rowspan="1" colspan="1">triangular</td><td rowspan="1" colspan="1">7K</td></tr><tr><td rowspan="1" colspan="1">slightly wider than long</td><td rowspan="1" colspan="1"/><td rowspan="1" colspan="1">wider than long</td><td rowspan="1" colspan="1"/><td rowspan="1" colspan="1">wider than long</td><td rowspan="1" colspan="1"/><td rowspan="1" colspan="1">slightly wider than long</td><td rowspan="1" colspan="1"/><td rowspan="1" colspan="1">longer than wide</td><td rowspan="1" colspan="1"/></tr><tr><td rowspan="1" colspan="1">Cerci, spines on outer sides</td><td rowspan="1" colspan="1">unknown</td><td rowspan="1" colspan="1"/><td rowspan="1" colspan="1">two somewhat longer on each 2<sup>nd</sup> segment</td><td rowspan="1" colspan="1">9f</td><td rowspan="1" colspan="1">unknown</td><td rowspan="1" colspan="1"/><td rowspan="1" colspan="1">several strongly enlarged on each 2<sup>nd</sup> segment</td><td rowspan="1" colspan="1">15o, p</td><td rowspan="1" colspan="1">unknown</td><td rowspan="1" colspan="1"/></tr></tbody></table></table-wrap><fig id="F15" position="float" orientation="portrait"><object-id xmlns:xlink="http://www.w3.org/1999/xlink" content-type="doi" xlink:type="simple">10.3897/zookeys.1168.104844.figure15</object-id><object-id xmlns:xlink="http://www.w3.org/1999/xlink" content-type="arpha" xlink:type="simple">AAAEEED0-080B-553F-B802-43AF39B6FCE6</object-id><label>Figure 15.</label><caption><p><italic><tp:taxon-name><tp:taxon-name-part taxon-name-part-type="genus" reg="Arcobaetis">Arcobaetis</tp:taxon-name-part><tp:taxon-name-part taxon-name-part-type="species" reg="sripadai">sripadai</tp:taxon-name-part></tp:taxon-name></italic> sp. nov., larval exuviae <bold>a, b</bold> fore and middle legs (triangles show points where patella-tibial suture crosses inner margin <bold>c</bold> claw <bold>d–k</bold> posterior margins of abdominal terga II–VI and VIII–X <bold>l–m</bold> posterior margin of abdominal sterna VIII and IX of male larva <bold>n</bold> paraproct. <bold>o–p</bold> fragments of cerci (lateral view).</p></caption><graphic xmlns:xlink="http://www.w3.org/1999/xlink" xlink:href="zookeys-1168-231_article-104844__-g015.jpg" position="float" orientation="portrait" xlink:type="simple" id="oo_872217.jpg"><uri content-type="original_file" xlink:type="simple">https://binary.pensoft.net/fig/872217</uri></graphic></fig><fig id="F12" position="float" orientation="portrait"><object-id xmlns:xlink="http://www.w3.org/1999/xlink" content-type="doi" xlink:type="simple">10.3897/zookeys.1168.104844.figure12</object-id><object-id xmlns:xlink="http://www.w3.org/1999/xlink" content-type="arpha" xlink:type="simple">9C9820A8-C58D-5644-AF63-F0B8C55E17DD</object-id><label>Figure 12.</label><caption><p><italic><tp:taxon-name><tp:taxon-name-part taxon-name-part-type="genus" reg="Arcobaetis">Arcobaetis</tp:taxon-name-part><tp:taxon-name-part taxon-name-part-type="species" reg="bornensis">bornensis</tp:taxon-name-part></tp:taxon-name></italic> sp. nov., larva <bold>a</bold> foreleg <bold>b</bold> hind leg <bold>c</bold> habitat (photo Kate Baker, University Exeter, UK).</p></caption><graphic xmlns:xlink="http://www.w3.org/1999/xlink" xlink:href="zookeys-1168-231_article-104844__-g012.jpg" position="float" orientation="portrait" xlink:type="simple" id="oo_872214.jpg"><uri content-type="original_file" xlink:type="simple">https://binary.pensoft.net/fig/872214</uri></graphic></fig></tp:treatment-sec><ref-list><ref id="B13"><mixed-citation xmlns:xlink="http://www.w3.org/1999/xlink" xlink:type="simple"><person-group><name name-style="western"><surname>Kang</surname><given-names>S-C</given-names></name><name name-style="western"><surname>Chang</surname><given-names>H-C</given-names></name><name name-style="western"><surname>Yang</surname><given-names>C-T</given-names></name></person-group> (<year>1994</year>) <article-title>A revision of the genus <italic><tp:taxon-name><tp:taxon-name-part taxon-name-part-type="genus">Baetis</tp:taxon-name-part></tp:taxon-name></italic> in Taiwan (<tp:taxon-name><tp:taxon-name-part taxon-name-part-type="order">Ephemeroptera</tp:taxon-name-part></tp:taxon-name>, <tp:taxon-name><tp:taxon-name-part taxon-name-part-type="family">Baetidae</tp:taxon-name-part></tp:taxon-name>).</article-title><source>Journal of Taiwan Museum</source><volume>47</volume>: <fpage>9</fpage>–<lpage>44</lpage>.</mixed-citation></ref></ref-list></tp:taxon-treatment>
