# Supplementary material for: ﻿A new, widespread genus of Baetidae from South Asia (Insecta, Ephemeroptera)
Source: Zookeys. 2023 Jul 3;1168:231–66. doi: 10.3897/zookeys.1168.104844 (PMC10843360; doi:10.3897/zookeys.1168.104844)
Supplement: XML Treatment for Arcobaetis sripadai [file zookeys.1168.104844-treatment5.xml]

<!DOCTYPE tp:taxon-treatment
  PUBLIC "-//TaxonX//DTD Taxonomic Treatment Publishing DTD v0 20100105//EN" "tax-treatment-NSO.dtd">
<tp:taxon-treatment xmlns:tp="http://www.plazi.org/taxpub"><tp:treatment-meta><kwd-group><label>Taxon classification</label><kwd>
                <named-content content-type="kingdom">Animalia</named-content>
              </kwd><kwd>
                <named-content content-type="order">Ephemeroptera</named-content>
              </kwd><kwd>
                <named-content content-type="family">Baetidae</named-content>
              </kwd></kwd-group><mixed-citation publication-type="journal"><person-group><name><surname>Kaltenbach</surname><given-names>Thomas</given-names></name><name><surname>Kluge</surname><given-names>Nikita J.</given-names></name><name><surname>Gattolliat</surname><given-names>Jean-Luc</given-names></name></person-group><article-title>﻿A new, widespread genus of <tp:taxon-name><tp:taxon-name-part taxon-name-part-type="family">Baetidae</tp:taxon-name-part></tp:taxon-name> from South Asia (<tp:taxon-name><tp:taxon-name-part taxon-name-part-type="class">Insecta</tp:taxon-name-part></tp:taxon-name>, <tp:taxon-name><tp:taxon-name-part taxon-name-part-type="order">Ephemeroptera</tp:taxon-name-part></tp:taxon-name>)</article-title><source>Zookeys</source><day>03</day><month>07</month><year>2023</year><volume>1168</volume><fpage>231</fpage><lpage>266</lpage><pub-id pub-id-type="doi">10.3897/zookeys.1168.104844</pub-id></mixed-citation></tp:treatment-meta><tp:nomenclature><label>﻿</label><tp:taxon-name>
              <object-id xmlns:xlink="http://www.w3.org/1999/xlink" content-type="arpha" xlink:type="simple">2BD5D6EF-48A5-5C49-8A71-BF8C2D53A131</object-id>
              <tp:taxon-name-part taxon-name-part-type="genus" reg="Arcobaetis">Arcobaetis</tp:taxon-name-part>
              <tp:taxon-name-part taxon-name-part-type="species" reg="sripadai">sripadai</tp:taxon-name-part>
              <object-id xmlns:xlink="http://www.w3.org/1999/xlink" content-type="zoobank" xlink:type="simple">https://zoobank.org/1883B5F0-BB80-4568-9A6F-F9597991CCE5</object-id>
            </tp:taxon-name><tp:taxon-status xmlns:xlink="http://www.w3.org/1999/xlink" xlink:type="simple">sp. nov.</tp:taxon-status><xref ref-type="fig" rid="F13">Figs 13</xref><xref ref-type="fig" rid="F14">, 14</xref><xref ref-type="fig" rid="F15">, 15</xref><xref ref-type="fig" rid="F16">, 16</xref><xref ref-type="fig" rid="F17">, 17</xref><xref ref-type="fig" rid="F18">, 18</xref><xref ref-type="fig" rid="F19">, 19</xref></tp:nomenclature><tp:treatment-sec sec-type="type material" id="SECID0EHNBG"><title>Type material.</title><p><bold><italic>Holotype</italic>.</bold> ♂ imago reared from larva, with its larval and subimaginal exuviae {specimen [XVIII] (5)2020}, Sri Lanka, foot of Sri Pada (Adam’s Peak), Delhausie, river Seetha gangula; <named-content xmlns:xlink="http://www.w3.org/1999/xlink" content-type="dwc:verbatimCoordinates" xlink:type="simple"><named-content content-type="geo-json" specific-use="{&#34;type&#34;:&#34;Point&#34;,&#34;coordinates&#34;:[80.567600,6.834300]}" id="NCID0EVNBG" xlink:type="simple">6°50′3.48″N, 80°34′3.36″E</named-content></named-content>; 7.II.2020; leg. N. Kluge &amp; L. Sheyko; <abbrev xmlns:xlink="http://www.w3.org/1999/xlink" xlink:title="Saint-Petersburg State University" id="ABBRID0E1NBG" xlink:type="simple">SPbU</abbrev>.</p></tp:treatment-sec><tp:treatment-sec sec-type="diagnosis" id="SECID0E5NBG"><title>Diagnosis.</title><p><bold>Larva</bold> (Table <xref ref-type="table" rid="T1">1</xref>). The following combination of characters distinguish <italic><tp:taxon-name><tp:taxon-name-part taxon-name-part-type="genus" reg="Arcobaetis">A.</tp:taxon-name-part><tp:taxon-name-part taxon-name-part-type="species" reg="sripadai">sripadai</tp:taxon-name-part></tp:taxon-name></italic> sp. nov. from other species of <italic><tp:taxon-name><tp:taxon-name-part taxon-name-part-type="genus" reg="Arcobaetis">Arcobaetis</tp:taxon-name-part></tp:taxon-name></italic> gen. nov.: A) distal margins of segments in middle part of flagellum without enlarged spines (Fig. <xref ref-type="fig" rid="F14">14a</xref>); B) labial palp segment III sub-quadrangular, at base approx. as wide as distal margin of segment II (Fig. <xref ref-type="fig" rid="F14">14i</xref>); C) hind protoptera absent; D) claw with single row of denticles, most distalmost denticles larger, basal denticles small to minute (Fig. <xref ref-type="fig" rid="F15">15c</xref>); E) tergalii present on abdominal segments II–VII; F) posterior margin of tergum IV with triangular spines, slightly wider than long (Fig. <xref ref-type="fig" rid="F15">15f</xref>).</p><fig id="F13" position="float" orientation="portrait"><object-id xmlns:xlink="http://www.w3.org/1999/xlink" content-type="doi" xlink:type="simple">10.3897/zookeys.1168.104844.figure13</object-id><object-id xmlns:xlink="http://www.w3.org/1999/xlink" content-type="arpha" xlink:type="simple">11A86C51-8385-5741-8DB4-6A5BD33CB04A</object-id><label>Figure 13.</label><caption><p><italic><tp:taxon-name><tp:taxon-name-part taxon-name-part-type="genus" reg="Arcobaetis">Arcobaetis</tp:taxon-name-part><tp:taxon-name-part taxon-name-part-type="species" reg="sripadai">sripadai</tp:taxon-name-part></tp:taxon-name></italic> sp. nov., larval exuviae (with same magnification): <bold>a–c</bold> fore, middle and hind legs (triangles show points where patella-tibial suture crosses inner margin) <bold>d</bold> half of pronotum and mesonotum <bold>e</bold> sternum and tergum V <bold>f</bold> sterna and terga VII–VIII <bold>g</bold> sterna and terga IX–X.</p></caption><graphic xmlns:xlink="http://www.w3.org/1999/xlink" xlink:href="zookeys-1168-231_article-104844__-g013.jpg" position="float" orientation="portrait" xlink:type="simple" id="oo_872215.jpg"><uri content-type="original_file" xlink:type="simple">https://binary.pensoft.net/fig/872215</uri></graphic></fig><fig id="F14" position="float" orientation="portrait"><object-id xmlns:xlink="http://www.w3.org/1999/xlink" content-type="doi" xlink:type="simple">10.3897/zookeys.1168.104844.figure14</object-id><object-id xmlns:xlink="http://www.w3.org/1999/xlink" content-type="arpha" xlink:type="simple">BAA2ECC1-C43A-531D-A6A4-32B5915C07ED</object-id><label>Figure 14.</label><caption><p><italic><tp:taxon-name><tp:taxon-name-part taxon-name-part-type="genus" reg="Arcobaetis">Arcobaetis</tp:taxon-name-part><tp:taxon-name-part taxon-name-part-type="species" reg="sripadai">sripadai</tp:taxon-name-part></tp:taxon-name></italic> sp. nov., larval exuviae (with same magnification) <bold>a</bold> antenna <bold>b</bold> labrum (dorsal side) <bold>c</bold> right mandible <bold>d</bold> left mandible <bold>e</bold> hypopharynx and superlinguae <bold>f</bold> maxilla <bold>g</bold> labium (dorsal focus) <bold>h</bold> labium (ventral focus) <bold>i</bold> labial palp.</p></caption><graphic xmlns:xlink="http://www.w3.org/1999/xlink" xlink:href="zookeys-1168-231_article-104844__-g014.jpg" position="float" orientation="portrait" xlink:type="simple" id="oo_872216.jpg"><uri content-type="original_file" xlink:type="simple">https://binary.pensoft.net/fig/872216</uri></graphic></fig><fig id="F15" position="float" orientation="portrait"><object-id xmlns:xlink="http://www.w3.org/1999/xlink" content-type="doi" xlink:type="simple">10.3897/zookeys.1168.104844.figure15</object-id><object-id xmlns:xlink="http://www.w3.org/1999/xlink" content-type="arpha" xlink:type="simple">AAAEEED0-080B-553F-B802-43AF39B6FCE6</object-id><label>Figure 15.</label><caption><p><italic><tp:taxon-name><tp:taxon-name-part taxon-name-part-type="genus" reg="Arcobaetis">Arcobaetis</tp:taxon-name-part><tp:taxon-name-part taxon-name-part-type="species" reg="sripadai">sripadai</tp:taxon-name-part></tp:taxon-name></italic> sp. nov., larval exuviae <bold>a, b</bold> fore and middle legs (triangles show points where patella-tibial suture crosses inner margin <bold>c</bold> claw <bold>d–k</bold> posterior margins of abdominal terga II–VI and VIII–X <bold>l–m</bold> posterior margin of abdominal sterna VIII and IX of male larva <bold>n</bold> paraproct. <bold>o–p</bold> fragments of cerci (lateral view).</p></caption><graphic xmlns:xlink="http://www.w3.org/1999/xlink" xlink:href="zookeys-1168-231_article-104844__-g015.jpg" position="float" orientation="portrait" xlink:type="simple" id="oo_872217.jpg"><uri content-type="original_file" xlink:type="simple">https://binary.pensoft.net/fig/872217</uri></graphic></fig></tp:treatment-sec><tp:treatment-sec sec-type="description" id="SECID0E3SBG"><title>Descriptions.</title><p><bold>Larva</bold> (Figs <xref ref-type="fig" rid="F13">13</xref>–<xref ref-type="fig" rid="F18">18</xref>).</p><p><bold><italic>Cuticular colouration</italic></bold> (Fig. <xref ref-type="fig" rid="F13">13a–g</xref>). Head, thoracic terga and pleura with diffusive brown, ochre, and colourless areas (Fig. <xref ref-type="fig" rid="F13">13d</xref>); thoracic sterna colourless. Legs pale ochre with brown apex of femur, base of tibia and band in distal part of tibia (Fig. <xref ref-type="fig" rid="F13">13a–c</xref>). Abdominal terga I–VII with nearly uniform colour pattern consisting of diffusive ochre and pale brown areas (Fig. <xref ref-type="fig" rid="F13">13e–f</xref>); tergum VIII nearly uniformly darker brown, with paler ochre anterior margin and anterolateral angles (Fig. <xref ref-type="fig" rid="F13">13f</xref>); terga IX–X uniformly pale ochre (Fig. <xref ref-type="fig" rid="F13">13g</xref>); all sterna I–IX and paraprocts pale ochre. Caudalii ochre.</p><p><bold><italic>Hypodermal colouration.</italic></bold> Unknown.</p><p><bold><italic>Antenna</italic></bold> (Fig. <xref ref-type="fig" rid="F14">14a</xref>). Spines at distal margins of flagellum segments not enlarged.</p><p><bold><italic>Labrum</italic></bold> (Fig. <xref ref-type="fig" rid="F14">14b</xref>). Length 0.7× maximum width. Dorsally with submedian setae and few long setae, not forming distinct submarginal arcs.</p><p><bold><italic>Right mandible</italic></bold> (Fig. <xref ref-type="fig" rid="F14">14c</xref>). Number of denticles of incisor unclear (worn); kinetodontium with three denticles.</p><p><bold><italic>Left mandible</italic></bold> (Fig. <xref ref-type="fig" rid="F14">14d</xref>). Number of denticles of incisor unclear (worn); kinetodontium with three denticles.</p><p><bold><italic>Hypopharynx and superlinguae</italic></bold> (Fig. <xref ref-type="fig" rid="F14">14e</xref>). Lingua shorter than superlinguae, longer than broad. Superlinguae distally almost straight; lateral margins rounded; fine, long, simple setae along distal margin.</p><p><bold><italic>Maxilla</italic></bold> (Fig. <xref ref-type="fig" rid="F14">14f</xref>). Galea-lacinia ventrally with two simple setae just proximad of canines. Medially with one spine-like seta and four simple setae. Maxillary palp approx. 1.1× as long as galea-lacinia; palp segment II slightly shorter than segment I.</p><p><bold><italic>Labium</italic></bold> (Fig. <xref ref-type="fig" rid="F14">14g, h</xref>). Inner margin of glossa with 14 or 15 spine-like setae, increasing in length distally; apex with three long and robust setae; outer margin with ca. ten spine-like setae; paraglossa ventrally with ca. four medium, simple setae in anteromedial area; dorsally with arc of ca. ten long, spine-like setae in distal area. Labial palp with segment I 0.8× length of segments II and III combined. Labial palp segment II dorsally with row of three or four spine-like setae. Segment III sub-quadrangular; at base approx. as wide as distal margin of segment II; ventral surface with short, spine-like, simple setae and short, fine, simple setae.</p><p><bold><italic>Hind protoptera</italic></bold> absent.</p><p><bold><italic>Legs</italic></bold> (Figs <xref ref-type="fig" rid="F15">15a–c</xref>). Long and slender; middle and hind legs slenderer than fore legs; hind leg slightly longer than others; on fore leg, tibia and tarsus of subequal length, with patella-tibial suture on proximal ¹/2 of tibia; on middle and hind legs, tibia much longer than tarsus, with patella-tibial suture on proximal ¹/3 of tibia. Segments ratio of fore leg 1.4:1.0:1.0:0.2, middle leg 1.3:1.0:0.7:0.2, hind leg 1.2:1.0:0.7:0.2. <bold><italic>Femur</italic>.</bold> Length 4.6× maximum width. Outer margin with row of 5–7 short, spine-like setae, larger on fore leg and smaller on middle and hind legs; two apical setae larger, equal on all legs (Fig. <xref ref-type="fig" rid="F15">15a</xref>). Ventral side of femur with smaller pointed spine-like setae, larger and denser on fore legs, smaller and fewer on middle and hind legs. <bold><italic>Tibia.</italic></bold> Pointed, feathered, spine-like setae irregularly located on inner side of fore tibia (Fig. <xref ref-type="fig" rid="F15">15a</xref>) and on all sides of middle and hind tibiae (Fig. <xref ref-type="fig" rid="F15">15b</xref>); one preapical seta on outer side of each tibia. <bold><italic>Tarsus.</italic></bold> Ventral margin with row of short, curved, feathered, spine-like setae. <bold><italic>Claw</italic></bold> with one row of ca. ten denticles increasing from basal to distal ones and directed distally (Fig. <xref ref-type="fig" rid="F15">15c</xref>).</p><p><bold><italic>Abdominal terga</italic></bold> (Fig. <xref ref-type="fig" rid="F15">15d–k</xref>). Posterior margin of terga: I smooth, without spines; II–X with triangular spines, increasing in length toward X; slightly longer than wide on tergum IV; row of spines on tergum IX interrupted behind bases of submedian setae (Fig. <xref ref-type="fig" rid="F15">15j</xref>). Posterior margin of tergum X with median concavity with smaller spines in it (Fig. <xref ref-type="fig" rid="F15">15k</xref>).</p><p><bold><italic>Abdominal sterna</italic></bold> (Fig. <xref ref-type="fig" rid="F15">15l–m</xref>). Posterior margins of sterna: I–V smooth, without spines; VI–VIII with triangular spines (Fig. <xref ref-type="fig" rid="F15">15l</xref>). On sternum IX of male row of narrow pointed spines between protogonostyli, smaller and narrower spines laterad of protogonostyli and larger pointed spines laterad of them (Fig. <xref ref-type="fig" rid="F15">15m</xref>).</p><p><bold><italic>Paraproct</italic></bold> (Fig. <xref ref-type="fig" rid="F15">15n</xref>). Posterior margin with ca. 16 stout spines. Surface scattered with scales.</p><p><bold><italic>Caudalii</italic></bold> (Fig. <xref ref-type="fig" rid="F15">15o–p</xref>). Cerci and paracercus with small, elongate spines on posterior margin of each segment; on outer side of cercus several spines on each 2<sup>nd</sup> segment greatly enlarged and pointed; no such enlarged spines on paracercus.</p><p><bold><italic>Tergalii</italic></bold> (Fig. <xref ref-type="fig" rid="F13">13f</xref>). Present on abdominal segments II–VII, subequal.</p><p><bold>Subimago</bold> (Figs <xref ref-type="fig" rid="F16">16a–e</xref>, <xref ref-type="fig" rid="F17">17d, e, I, j</xref>).</p><p><bold><italic>Cuticular colouration.</italic></bold> Head and prothorax mostly brown. Mesonotum brown, medioparapsidal suture contrastingly colourless (Figs <xref ref-type="fig" rid="F16">16d</xref>, <xref ref-type="fig" rid="F17">17e</xref>). Meso- and metathoracic pleura and sterna brown with colourless areas (Fig. <xref ref-type="fig" rid="F17">17d</xref>). Wing membrane colourless with microtrichial circles ring-like, brown (Fig. <xref ref-type="fig" rid="F16">16c</xref>). Legs mostly colourless with microtricha and microlepides dark brown, with brown markings on femur, at base and apex of tibia and margins of tarsomeres (Figs <xref ref-type="fig" rid="F16">16a, b</xref>, <xref ref-type="fig" rid="F17">17i, j</xref>). Abdominal terga I-X and sterna I-VI uniformly brown, with all sigilla of the same colour as background; sterna VII-VIII with submedian sigilla paler than background, sternum IX of male with distal part and gonostyli colourless (Fig. Fig. <xref ref-type="fig" rid="F16">16e</xref>). Cerci colourless with setae dark brown.</p><fig id="F16" position="float" orientation="portrait"><object-id xmlns:xlink="http://www.w3.org/1999/xlink" content-type="doi" xlink:type="simple">10.3897/zookeys.1168.104844.figure16</object-id><object-id xmlns:xlink="http://www.w3.org/1999/xlink" content-type="arpha" xlink:type="simple">BEAD22F0-35E2-5430-A1F3-B28EE0968C4B</object-id><label>Figure 16.</label><caption><p><italic><tp:taxon-name><tp:taxon-name-part taxon-name-part-type="genus" reg="Arcobaetis">Arcobaetis</tp:taxon-name-part><tp:taxon-name-part taxon-name-part-type="species" reg="sripadai">sripadai</tp:taxon-name-part></tp:taxon-name></italic> sp. nov., subimaginal exuviae <bold>a</bold> hind tarsus <bold>b</bold> apex of fore tarsus <bold>c</bold> wing membrane <bold>d</bold> fragment of mesonotum <bold>e</bold> fragment of abdominal tergum VII with two right submedian sigilla.</p></caption><graphic xmlns:xlink="http://www.w3.org/1999/xlink" xlink:href="zookeys-1168-231_article-104844__-g016.jpg" position="float" orientation="portrait" xlink:type="simple" id="oo_872218.jpg"><uri content-type="original_file" xlink:type="simple">https://binary.pensoft.net/fig/872218</uri></graphic></fig><fig id="F17" position="float" orientation="portrait"><object-id xmlns:xlink="http://www.w3.org/1999/xlink" content-type="doi" xlink:type="simple">10.3897/zookeys.1168.104844.figure17</object-id><object-id xmlns:xlink="http://www.w3.org/1999/xlink" content-type="arpha" xlink:type="simple">66273989-73D2-55C6-BC37-22F92C66E91C</object-id><label>Figure 17.</label><caption><p><italic><tp:taxon-name><tp:taxon-name-part taxon-name-part-type="genus" reg="Arcobaetis">Arcobaetis</tp:taxon-name-part><tp:taxon-name-part taxon-name-part-type="species" reg="sripadai">sripadai</tp:taxon-name-part></tp:taxon-name></italic> sp. nov. <bold>a</bold> male imago <bold>b</bold> head and thorax <bold>c</bold> apex of abdomen <bold>d</bold> subimaginal exuviae of meso- and metapleura <bold>e</bold> subimaginal exuviae of half of mesonotum <bold>f, g</bold> fore and middle legs <bold>h</bold> tarsus of middle leg <bold>I, j</bold> subimaginal exuviae of fore and middle legs <bold>k</bold> cercus.</p></caption><graphic xmlns:xlink="http://www.w3.org/1999/xlink" xlink:href="zookeys-1168-231_article-104844__-g017.jpg" position="float" orientation="portrait" xlink:type="simple" id="oo_872219.jpg"><uri content-type="original_file" xlink:type="simple">https://binary.pensoft.net/fig/872219</uri></graphic></fig><p><bold><italic>Texture</italic>.</bold> Mesonotum with cross-striated polygonal areas bordered with microtrichia (Fig. <xref ref-type="fig" rid="F16">16d</xref>). Abdominal terga and sterna with outlined polygonal areas bearing two or more microtrichia each; sigilla diminished (Fig. <xref ref-type="fig" rid="F16">16e</xref>). On fore leg of male, 1<sup>st</sup>–4<sup>th</sup> tarsomeres covered with blunt microlepides, 5<sup>th</sup> tarsomere covered with pointed microlepides; on middle and hind legs, all tarsomeres co­vered with pointed microlepides (Fig. <xref ref-type="fig" rid="F16">16a, b</xref>).</p><p><bold>Male imago</bold> (Fig. <xref ref-type="fig" rid="F17">17a–c, f–h, k</xref>). Head ochre with reddish. Antennae with scape and pedicel ochre with reddish-brown apices. Turbinate eyes narrow, cylindrical, red. Thorax ochre-brownish. Fore wings with membrane colourless, proximal portions of C and Sc+RA reddish-brown, other veins ochre-brownish. Pterostigma with ca. three crossveins. Hind wings absent. Legs of all pairs ochre with inner side reddish (Fig. <xref ref-type="fig" rid="F17">17f–h</xref>). Middle and hind tarsi with two apical spines (on 1<sup>st</sup> +2<sup>nd</sup>, and 3<sup>rd</sup> segments). Abdominal segments I–VI white with yellow stripe on posterior margin of each tergum and blackish spot on each stigma; terga VII-X yellow-ochre. Cerci whitish, with brown marking at each joining (Fig. <xref ref-type="fig" rid="F17">17k</xref>). Gonostyli whitish.</p><p><bold><italic>Genitalia</italic></bold> (Fig. <xref ref-type="fig" rid="F18">18a–c</xref>). Unistyligers widely separated, with shallow, not sclerotised, conic projection between them. Each unistyliger cylindrical, distally widened and projected medially. First segment of gonostylus narrowing toward apex, poorly separated from 2<sup>nd</sup> segment. 3<sup>rd</sup> (apical) segment extraordinary small, much narrower than apex of 2<sup>nd</sup> segment. Gonovectes sharply bent. Sterno-styligeral muscle distinctly developed, but attached far from anterior margin of sternum; in single examined specimen sharply asymmetric.</p><fig id="F18" position="float" orientation="portrait"><object-id xmlns:xlink="http://www.w3.org/1999/xlink" content-type="doi" xlink:type="simple">10.3897/zookeys.1168.104844.figure18</object-id><object-id xmlns:xlink="http://www.w3.org/1999/xlink" content-type="arpha" xlink:type="simple">7D252BBC-CF78-57A4-990C-271FA4066FAE</object-id><label>Figure 18.</label><caption><p><italic><tp:taxon-name><tp:taxon-name-part taxon-name-part-type="genus" reg="Arcobaetis">Arcobaetis</tp:taxon-name-part><tp:taxon-name-part taxon-name-part-type="species" reg="sripadai">sripadai</tp:taxon-name-part></tp:taxon-name></italic> sp. nov. <bold>a</bold> genitalia of male imago <bold>b, c</bold> imaginal genitalia and their subimaginal exuviae with the same magnification. Abbreviation: <bold>m.s</bold> asymmetric sterno-styligeral muscle (arrows show its base and apex)</p></caption><graphic xmlns:xlink="http://www.w3.org/1999/xlink" xlink:href="zookeys-1168-231_article-104844__-g018.jpg" position="float" orientation="portrait" xlink:type="simple" id="oo_872220.jpg"><uri content-type="original_file" xlink:type="simple">https://binary.pensoft.net/fig/872220</uri></graphic></fig><p><bold><italic>Dimension.</italic></bold> Fore wing length (and body length) 3.5 mm.</p></tp:treatment-sec><tp:treatment-sec sec-type="etymology" id="SECID0EDCAI"><title>Etymology.</title><p>Specific epithet refers to the type locality at the foot of the Sri Pada (Adam’s Peak).</p></tp:treatment-sec><tp:treatment-sec sec-type="distribution" id="SECID0EICAI"><title>Distribution.</title><p>Sri Lanka (Fig. <xref ref-type="fig" rid="F19">19</xref>)</p><fig id="F19" position="float" orientation="portrait"><object-id xmlns:xlink="http://www.w3.org/1999/xlink" content-type="doi" xlink:type="simple">10.3897/zookeys.1168.104844.figure19</object-id><object-id xmlns:xlink="http://www.w3.org/1999/xlink" content-type="arpha" xlink:type="simple">15102DF4-1B9F-550C-A622-2790FDE74615</object-id><label>Figure 19.</label><caption><p><italic><tp:taxon-name><tp:taxon-name-part taxon-name-part-type="genus" reg="Arcobaetis">Arcobaetis</tp:taxon-name-part></tp:taxon-name></italic> gen. nov., distribution.</p></caption><graphic xmlns:xlink="http://www.w3.org/1999/xlink" xlink:href="zookeys-1168-231_article-104844__-g019.jpg" position="float" orientation="portrait" xlink:type="simple" id="oo_872221.jpg"><uri content-type="original_file" xlink:type="simple">https://binary.pensoft.net/fig/872221</uri></graphic></fig></tp:treatment-sec><tp:treatment-sec><!--Section generated to contain objects referenced in tp:taxon-treatment.--><table-wrap id="T1" position="float" orientation="portrait"><label>Table 1.</label><caption><p>States of selected larval characters of <italic><tp:taxon-name><tp:taxon-name-part taxon-name-part-type="genus" reg="Arcobaetis">Arcobaetis</tp:taxon-name-part></tp:taxon-name></italic> gen. nov. Figure numbers refer to those in this paper, while those of <italic><tp:taxon-name><tp:taxon-name-part taxon-name-part-type="genus" reg="Arcobaetis">A.</tp:taxon-name-part><tp:taxon-name-part taxon-name-part-type="species" reg="gracilentus">gracilentus</tp:taxon-name-part></tp:taxon-name></italic> comb. nov. refer to <xref ref-type="bibr" rid="B13">Kang et al. (1994)</xref>.</p></caption><table id="TID0EBVBG" rules="all"><tbody><tr><th rowspan="2" colspan="1">Characters</th><th rowspan="1" colspan="1"><italic><tp:taxon-name><tp:taxon-name-part taxon-name-part-type="genus" reg="Arcobaetis">A.</tp:taxon-name-part><tp:taxon-name-part taxon-name-part-type="species" reg="sumbawensis">sumbawensis</tp:taxon-name-part></tp:taxon-name></italic> sp. nov.</th><th rowspan="2" colspan="1">Fig.</th><th rowspan="1" colspan="1"><italic><tp:taxon-name><tp:taxon-name-part taxon-name-part-type="genus" reg="Arcobaetis">A.</tp:taxon-name-part><tp:taxon-name-part taxon-name-part-type="species" reg="sumatrensis">sumatrensis</tp:taxon-name-part></tp:taxon-name></italic> sp. nov.</th><th rowspan="2" colspan="1">Fig.</th><th rowspan="1" colspan="1"><italic><tp:taxon-name><tp:taxon-name-part taxon-name-part-type="genus" reg="Arcobaetis">A.</tp:taxon-name-part><tp:taxon-name-part taxon-name-part-type="species" reg="bornensis">bornensis</tp:taxon-name-part></tp:taxon-name></italic> sp. nov.</th><th rowspan="2" colspan="1">Fig.</th><th rowspan="1" colspan="1"><italic><tp:taxon-name><tp:taxon-name-part taxon-name-part-type="genus" reg="Arcobaetis">A.</tp:taxon-name-part><tp:taxon-name-part taxon-name-part-type="species" reg="sripadai">sripadai</tp:taxon-name-part></tp:taxon-name></italic> sp. nov.</th><th rowspan="2" colspan="1">Fig.</th><th rowspan="1" colspan="1"><italic><tp:taxon-name><tp:taxon-name-part taxon-name-part-type="genus" reg="Arcobaetis">A.</tp:taxon-name-part><tp:taxon-name-part taxon-name-part-type="species" reg="gracilentus">gracilentus</tp:taxon-name-part></tp:taxon-name></italic> comb. nov.</th><th rowspan="2" colspan="1">Fig.</th></tr><tr><th rowspan="1" colspan="1">Sumbawa</th><th rowspan="1" colspan="1">Sumatra</th><th rowspan="1" colspan="1">Borneo</th><th rowspan="1" colspan="1">Sri Lanka</th><th rowspan="1" colspan="1">Taiwan</th></tr><tr><td rowspan="1" colspan="1">Flagellum, enlarged spines on distal margins of segments</td><td rowspan="1" colspan="1">absent</td><td rowspan="1" colspan="1"/><td rowspan="1" colspan="1">absent</td><td rowspan="1" colspan="1"/><td rowspan="1" colspan="1">present (middle part)</td><td rowspan="1" colspan="1">11f</td><td rowspan="1" colspan="1">absent</td><td rowspan="1" colspan="1">14a</td><td rowspan="1" colspan="1">absent</td><td rowspan="1" colspan="1"/></tr><tr><td rowspan="1" colspan="1">Labial palp segment III</td><td rowspan="1" colspan="1">sub-rectangular, base approx. as wide as distal margin of segment II</td><td rowspan="1" colspan="1">2h</td><td rowspan="1" colspan="1">sub-rectangular, base narrower than distal margin of segment II</td><td rowspan="1" colspan="1">7h</td><td rowspan="1" colspan="1">sub-quadrangular, base narrower than distal margin of segment II</td><td rowspan="1" colspan="1">10h</td><td rowspan="1" colspan="1">sub-quadrangular, base approx. as wide as distal margin of segment II</td><td rowspan="1" colspan="1">14i</td><td rowspan="1" colspan="1">sub-quadrangular, base narrower than distal margin of segment II</td><td rowspan="1" colspan="1">7E</td></tr><tr><td rowspan="1" colspan="1">Hind protoptera</td><td rowspan="1" colspan="1">absent</td><td rowspan="1" colspan="1"/><td rowspan="1" colspan="1">absent</td><td rowspan="1" colspan="1"/><td rowspan="1" colspan="1">absent</td><td rowspan="1" colspan="1"/><td rowspan="1" colspan="1">absent</td><td rowspan="1" colspan="1"/><td rowspan="1" colspan="1">present</td><td rowspan="1" colspan="1">7G</td></tr><tr><td rowspan="1" colspan="1">Tergalii on abdominal segments</td><td rowspan="1" colspan="1">I–VII</td><td rowspan="1" colspan="1"/><td rowspan="1" colspan="1">II–VII</td><td rowspan="1" colspan="1"/><td rowspan="1" colspan="1">I–VII</td><td rowspan="1" colspan="1"/><td rowspan="1" colspan="1">II–VII</td><td rowspan="1" colspan="1"/><td rowspan="1" colspan="1">I–VII</td><td rowspan="1" colspan="1"/></tr><tr><td rowspan="2" colspan="1">Abdominal tergite IV, spines on posterior margin</td><td rowspan="1" colspan="1">triangular</td><td rowspan="1" colspan="1">3c</td><td rowspan="1" colspan="1">triangular</td><td rowspan="1" colspan="1">8i</td><td rowspan="1" colspan="1">triangular</td><td rowspan="1" colspan="1">11c</td><td rowspan="1" colspan="1">triangular</td><td rowspan="1" colspan="1">15f</td><td rowspan="1" colspan="1">triangular</td><td rowspan="1" colspan="1">7K</td></tr><tr><td rowspan="1" colspan="1">slightly wider than long</td><td rowspan="1" colspan="1"/><td rowspan="1" colspan="1">wider than long</td><td rowspan="1" colspan="1"/><td rowspan="1" colspan="1">wider than long</td><td rowspan="1" colspan="1"/><td rowspan="1" colspan="1">slightly wider than long</td><td rowspan="1" colspan="1"/><td rowspan="1" colspan="1">longer than wide</td><td rowspan="1" colspan="1"/></tr><tr><td rowspan="1" colspan="1">Cerci, spines on outer sides</td><td rowspan="1" colspan="1">unknown</td><td rowspan="1" colspan="1"/><td rowspan="1" colspan="1">two somewhat longer on each 2<sup>nd</sup> segment</td><td rowspan="1" colspan="1">9f</td><td rowspan="1" colspan="1">unknown</td><td rowspan="1" colspan="1"/><td rowspan="1" colspan="1">several strongly enlarged on each 2<sup>nd</sup> segment</td><td rowspan="1" colspan="1">15o, p</td><td rowspan="1" colspan="1">unknown</td><td rowspan="1" colspan="1"/></tr></tbody></table></table-wrap></tp:treatment-sec><ref-list><ref id="B13"><mixed-citation xmlns:xlink="http://www.w3.org/1999/xlink" xlink:type="simple"><person-group><name name-style="western"><surname>Kang</surname><given-names>S-C</given-names></name><name name-style="western"><surname>Chang</surname><given-names>H-C</given-names></name><name name-style="western"><surname>Yang</surname><given-names>C-T</given-names></name></person-group> (<year>1994</year>) <article-title>A revision of the genus <italic><tp:taxon-name><tp:taxon-name-part taxon-name-part-type="genus">Baetis</tp:taxon-name-part></tp:taxon-name></italic> in Taiwan (<tp:taxon-name><tp:taxon-name-part taxon-name-part-type="order">Ephemeroptera</tp:taxon-name-part></tp:taxon-name>, <tp:taxon-name><tp:taxon-name-part taxon-name-part-type="family">Baetidae</tp:taxon-name-part></tp:taxon-name>).</article-title><source>Journal of Taiwan Museum</source><volume>47</volume>: <fpage>9</fpage>–<lpage>44</lpage>.</mixed-citation></ref></ref-list></tp:taxon-treatment>
