# Supplementary material for: ﻿A new, widespread genus of Baetidae from South Asia (Insecta, Ephemeroptera)
Source: Zookeys. 2023 Jul 3;1168:231–66. doi: 10.3897/zookeys.1168.104844 (PMC10843360; doi:10.3897/zookeys.1168.104844)
Supplement: XML Treatment for Arcobaetis gracilentus [file zookeys.1168.104844-treatment6.xml]

<!DOCTYPE tp:taxon-treatment
  PUBLIC "-//TaxonX//DTD Taxonomic Treatment Publishing DTD v0 20100105//EN" "tax-treatment-NSO.dtd">
<tp:taxon-treatment xmlns:tp="http://www.plazi.org/taxpub"><tp:treatment-meta><kwd-group><label>Taxon classification</label><kwd>
                <named-content content-type="kingdom">Animalia</named-content>
              </kwd><kwd>
                <named-content content-type="order">Ephemeroptera</named-content>
              </kwd><kwd>
                <named-content content-type="family">Baetidae</named-content>
              </kwd></kwd-group><mixed-citation publication-type="journal"><person-group><name><surname>Kaltenbach</surname><given-names>Thomas</given-names></name><name><surname>Kluge</surname><given-names>Nikita J.</given-names></name><name><surname>Gattolliat</surname><given-names>Jean-Luc</given-names></name></person-group><article-title>﻿A new, widespread genus of <tp:taxon-name><tp:taxon-name-part taxon-name-part-type="family">Baetidae</tp:taxon-name-part></tp:taxon-name> from South Asia (<tp:taxon-name><tp:taxon-name-part taxon-name-part-type="class">Insecta</tp:taxon-name-part></tp:taxon-name>, <tp:taxon-name><tp:taxon-name-part taxon-name-part-type="order">Ephemeroptera</tp:taxon-name-part></tp:taxon-name>)</article-title><source>Zookeys</source><day>03</day><month>07</month><year>2023</year><volume>1168</volume><fpage>231</fpage><lpage>266</lpage><pub-id pub-id-type="doi">10.3897/zookeys.1168.104844</pub-id></mixed-citation></tp:treatment-meta><tp:nomenclature><label>﻿</label><tp:taxon-name>
              <object-id xmlns:xlink="http://www.w3.org/1999/xlink" content-type="arpha" xlink:type="simple">FA4784A8-7F05-5F50-83C7-7898CD00379D</object-id>
              <tp:taxon-name-part taxon-name-part-type="genus" reg="Arcobaetis">Arcobaetis</tp:taxon-name-part>
              <tp:taxon-name-part taxon-name-part-type="species" reg="gracilentus">gracilentus</tp:taxon-name-part>
            </tp:taxon-name><tp:taxon-status xmlns:xlink="http://www.w3.org/1999/xlink" xlink:type="simple">comb. nov.</tp:taxon-status><tp:nomenclature-citation-list><tp:nomenclature-citation><tp:taxon-name>
                  <tp:taxon-name-part taxon-name-part-type="genus" reg="Nigrobaetis">Nigrobaetis</tp:taxon-name-part>
                  <tp:taxon-name-part taxon-name-part-type="species" reg="gracilentus">gracilentus</tp:taxon-name-part>
                </tp:taxon-name><comment>: <xref ref-type="bibr" rid="B13">Kang et al. 1994</xref>: fig. 7A–L.</comment></tp:nomenclature-citation></tp:nomenclature-citation-list></tp:nomenclature><tp:treatment-sec sec-type="diagnosis" id="SECID0E3EAI"><title>Diagnosis.</title><p><bold>Larva.</bold> Following combination of characters distinguish <italic><tp:taxon-name><tp:taxon-name-part taxon-name-part-type="genus" reg="Arcobaetis">Arcobaetis</tp:taxon-name-part><tp:taxon-name-part taxon-name-part-type="species" reg="gracilentus">gracilentus</tp:taxon-name-part></tp:taxon-name></italic> comb. nov. from other species of <italic><tp:taxon-name><tp:taxon-name-part taxon-name-part-type="genus" reg="Arcobaetis">Arcobaetis</tp:taxon-name-part></tp:taxon-name></italic> gen. nov.: A) distal margins of segments in middle part of flagellum without long spines; B) labial palp segment III sub-quadrangular, at base narrower than distal margin of segment II (<xref ref-type="bibr" rid="B13">Kang et al. 1994</xref>: fig. 7E); C) hind protoptera present (<xref ref-type="bibr" rid="B13">Kang et al. 1994</xref>: fig. 7G); D) tergalii present on abdominal segments I–VII; E) posterior margin of tergum VI with triangular spines, longer than wide (<xref ref-type="bibr" rid="B13">Kang et al. 1994</xref>: fig. 7K).</p></tp:treatment-sec><tp:treatment-sec sec-type="distribution" id="SECID0ECGAI"><title>Distribution.</title><p>Taiwan.</p></tp:treatment-sec><ref-list><ref id="B13"><mixed-citation xmlns:xlink="http://www.w3.org/1999/xlink" xlink:type="simple"><person-group><name name-style="western"><surname>Kang</surname><given-names>S-C</given-names></name><name name-style="western"><surname>Chang</surname><given-names>H-C</given-names></name><name name-style="western"><surname>Yang</surname><given-names>C-T</given-names></name></person-group> (<year>1994</year>) <article-title>A revision of the genus <italic><tp:taxon-name><tp:taxon-name-part taxon-name-part-type="genus">Baetis</tp:taxon-name-part></tp:taxon-name></italic> in Taiwan (<tp:taxon-name><tp:taxon-name-part taxon-name-part-type="order">Ephemeroptera</tp:taxon-name-part></tp:taxon-name>, <tp:taxon-name><tp:taxon-name-part taxon-name-part-type="family">Baetidae</tp:taxon-name-part></tp:taxon-name>).</article-title><source>Journal of Taiwan Museum</source><volume>47</volume>: <fpage>9</fpage>–<lpage>44</lpage>.</mixed-citation></ref></ref-list></tp:taxon-treatment>
